# Supplementary material for: The undiscovered biosynthetic potential of the Greenland Ice Sheet microbiome
Source: Front Microbiol. 2023 Dec 12;14:1285791. doi: 10.3389/fmicb.2023.1285791 (PMC10749974; doi:10.3389/fmicb.2023.1285791)
Supplement: Supplementary file 2 [file Table_2.XLSX]

## Sheet: predicted regions
BGC	Accession ID	Description	Product Prediction	BiG-SCAPE class	Organism	Origin	Environment	Phylum			849 BGC
10B4.region001	contig_1	Genus species strain strain	terpene	Terpene	10B4	Isolate	Biofilm	Proteobacteria			saccharide moved to others!!!
10B4.region002	contig_1	Genus species strain strain	T3PKS	PKSother	10B4	Isolate	Biofilm	Proteobacteria
10B4.region003	contig_1	Genus species strain strain	terpene	Terpene	10B4	Isolate	Biofilm	Proteobacteria
10B4.region004	contig_1	Genus species strain strain	NRPS-like.T3PKS	PKS-NRP_Hybrids	10B4	Isolate	Biofilm	Proteobacteria
10B4.region005	contig_1	Genus species strain strain	RiPP-like	RiPPs	10B4	Isolate	Biofilm	Proteobacteria
10C2.region001	contig_1	Genus species strain strain	betalactone.terpene	Others	10C2	Isolate	Cryoconite	Actinobacteria
10C2.region002	contig_1	Genus species strain strain	T3PKS	PKSother	10C2	Isolate	Cryoconite	Actinobacteria
10C2.region003	contig_1	Genus species strain strain	NAPAA	NRPS	10C2	Isolate	Cryoconite	Actinobacteria
10C3.region001	contig_2	Genus species strain strain	NAPAA	NRPS	10C3	Isolate	Cryoconite	Actinobacteria
10C3.region002	contig_2	Genus species strain strain	T3PKS	PKSother	10C3	Isolate	Cryoconite	Actinobacteria
10C3.region003	contig_2	Genus species strain strain	betalactone.terpene	Others	10C3	Isolate	Cryoconite	Actinobacteria
10S3.region001	contig_1	Genus species strain strain	betalactone.terpene	Others	10S3	Isolate	Snow	Actinobacteria
10S3.region002	contig_1	Genus species strain strain	T3PKS	PKSother	10S3	Isolate	Snow	Actinobacteria
10S3.region003	contig_1	Genus species strain strain	NAPAA	NRPS	10S3	Isolate	Snow	Actinobacteria
10S4.region001	contig_1	Genus species strain strain	RiPP-like	RiPPs	10S4	Isolate	Snow	Proteobacteria
10S4.region002	contig_1	Genus species strain strain	RRE-containing	RiPPs	10S4	Isolate	Snow	Proteobacteria
10S4.region003	contig_1	Genus species strain strain	arylpolyene	Others	10S4	Isolate	Snow	Proteobacteria
10S4.region004	contig_1	Genus species strain strain	NRPS-like	NRPS	10S4	Isolate	Snow	Proteobacteria
10S4.region005	contig_1	Genus species strain strain	siderophore	Others	10S4	Isolate	Snow	Proteobacteria
10S4.region006	contig_1	Genus species strain strain	butyrolactone	Others	10S4	Isolate	Snow	Proteobacteria
10S4.region007	contig_1	Genus species strain strain	betalactone	Others	10S4	Isolate	Snow	Proteobacteria
10S4.region008	contig_1	Genus species strain strain	thioamitides	RiPPs	10S4	Isolate	Snow	Proteobacteria
10S4.region009	contig_1	Genus species strain strain	NRPS.ranthipeptide	Others	10S4	Isolate	Snow	Proteobacteria
10S4.region010	contig_1	Genus species strain strain	NRPS-like.NRPS	NRPS	10S4	Isolate	Snow	Proteobacteria
10S4.region011	contig_1	Genus species strain strain	NAGGN	Others	10S4	Isolate	Snow	Proteobacteria
5B3.region001	contig_1	Genus species strain strain	T3PKS	PKSother	5B3	Isolate	Biofilm	Actinobacteria
5B3.region002	contig_1	Genus species strain strain	NAPAA	NRPS	5B3	Isolate	Biofilm	Actinobacteria
5B3.region003	contig_1	Genus species strain strain	terpene	Terpene	5B3	Isolate	Biofilm	Actinobacteria
5B3.region004	contig_1	Genus species strain strain	betalactone.terpene	Others	5B3	Isolate	Biofilm	Actinobacteria
5C2contig_2.region001	contig_2	Genus species strain strain	siderophore	Others	5C2	Isolate	Cryoconite	Proteobacteria
5C2contig_2.region002	contig_2	Genus species strain strain	betalactone	Others	5C2	Isolate	Cryoconite	Proteobacteria
5C2contig_2.region003	contig_2	Genus species strain strain	ranthipeptide	RiPPs	5C2	Isolate	Cryoconite	Proteobacteria
5C2contig_2.region004	contig_2	Genus species strain strain	RRE-containing	RiPPs	5C2	Isolate	Cryoconite	Proteobacteria
5C2contig_2.region005	contig_2	Genus species strain strain	NAGGN	Others	5C2	Isolate	Cryoconite	Proteobacteria
5C2contig_3.region001	contig_3	Genus species strain strain	redox-cofactor	RiPPs	5C2	Isolate	Cryoconite	Proteobacteria
5C2contig_3.region002	contig_3	Genus species strain strain	NRPS-like	NRPS	5C2	Isolate	Cryoconite	Proteobacteria
5C2contig_3.region003	contig_3	Genus species strain strain	arylpolyene	Others	5C2	Isolate	Cryoconite	Proteobacteria
5C4.region001	contig_1	Genus species strain strain	terpene	Terpene	5C4	Isolate	Cryoconite	Bacteroidetes
5C4.region002	contig_1	Genus species strain strain	NRPS-like	NRPS	5C4	Isolate	Cryoconite	Bacteroidetes
5C4.region003	contig_1	Genus species strain strain	T3PKS	PKSother	5C4	Isolate	Cryoconite	Bacteroidetes
5C4.region004	contig_1	Genus species strain strain	RiPP-like	RiPPs	5C4	Isolate	Cryoconite	Bacteroidetes
5C4.region005	contig_1	Genus species strain strain	NRPS-like	NRPS	5C4	Isolate	Cryoconite	Bacteroidetes
5I1contig_1.region001	contig_1	Genus species strain strain	RiPP-like	RiPPs	5I1	Isolate	Ice	Proteobacteria
5I1contig_1.region002	contig_1	Genus species strain strain	terpene	Terpene	5I1	Isolate	Ice	Proteobacteria
5I1contig_1.region003	contig_1	Genus species strain strain	RiPP-like	RiPPs	5I1	Isolate	Ice	Proteobacteria
5I1contig_2.region001	contig_2	Genus species strain strain	NRPS	NRPS	5I1	Isolate	Ice	Proteobacteria
AB6.region001	contig_1	Genus species strain strain	RiPP-like	RiPPs	AB6	Isolate	Cryoconite	Proteobacteria
AB6.region002	contig_1	Genus species strain strain	siderophore	Others	AB6	Isolate	Cryoconite	Proteobacteria
AB6.region003	contig_1	Genus species strain strain	NAGGN	Others	AB6	Isolate	Cryoconite	Proteobacteria
AB6.region004	contig_1	Genus species strain strain	redox-cofactor	RiPPs	AB6	Isolate	Cryoconite	Proteobacteria
AB6.region005	contig_1	Genus species strain strain	NRPS-like	NRPS	AB6	Isolate	Cryoconite	Proteobacteria
AB6.region006	contig_1	Genus species strain strain	arylpolyene	Others	AB6	Isolate	Cryoconite	Proteobacteria
AH2.region001	contig_1	Genus species strain strain	NRPS-like	NRPS	AH2	Isolate	Cryoconite	Proteobacteria
AH2.region002	contig_1	Genus species strain strain	arylpolyene	Others	AH2	Isolate	Cryoconite	Proteobacteria
AH2.region003	contig_1	Genus species strain strain	RiPP-like	RiPPs	AH2	Isolate	Cryoconite	Proteobacteria
AH2.region004	contig_1	Genus species strain strain	NAGGN	Others	AH2	Isolate	Cryoconite	Proteobacteria
AH2.region005	contig_1	Genus species strain strain	siderophore	Others	AH2	Isolate	Cryoconite	Proteobacteria
AH2.region006	contig_1	Genus species strain strain	terpene	Terpene	AH2	Isolate	Cryoconite	Proteobacteria
AH2.region007	contig_1	Genus species strain strain	redox-cofactor	RiPPs	AH2	Isolate	Cryoconite	Proteobacteria
biofilm_1_c00003_NODE_24...region001	c00003_NODE_24..	NODE_24_length_127273_cov_62.074848	redox-cofactor	RiPPs	biofilm_1	MAG	Biofilm	Proteobacteria
biofilm_1_c00004_NODE_25...region001	c00004_NODE_25..	NODE_25_length_126160_cov_60.778034	hserlactone	Others	biofilm_1	MAG	Biofilm	Proteobacteria
biofilm_1_c00005_NODE_30...region001	c00005_NODE_30..	NODE_30_length_120169_cov_66.583712	RiPP-like	RiPPs	biofilm_1	MAG	Biofilm	Proteobacteria
biofilm_1_c00014_NODE_31...region001	c00014_NODE_31..	NODE_316_length_40685_cov_58.998105	terpene	Terpene	biofilm_1	MAG	Biofilm	Proteobacteria
biofilm_1_c00022_NODE_45...region001	c00022_NODE_45..	NODE_457_length_33758_cov_58.254962	NAPAA	NRPS	biofilm_1	MAG	Biofilm	Proteobacteria
biofilm_10_c00021_NODE_62...region001	c00021_NODE_62..	NODE_621_length_27931_cov_10.155546	terpene	Terpene	biofilm_10	MAG	Biofilm	Bacteroidetes
biofilm_10_c00041_NODE_93...region001	c00041_NODE_93..	NODE_935_length_20086_cov_11.038241	terpene	Terpene	biofilm_10	MAG	Biofilm	Bacteroidetes
biofilm_10_c00058_NODE_10...region001	c00058_NODE_10..	NODE_1076_length_17991_cov_10.651483	NAPAA	NRPS	biofilm_10	MAG	Biofilm	Bacteroidetes
biofilm_10_c00097_NODE_14...region001	c00097_NODE_14..	NODE_1470_length_13509_cov_10.400030	T3PKS	PKSother	biofilm_10	MAG	Biofilm	Bacteroidetes
biofilm_10_c00223_NODE_36...region001	c00223_NODE_36..	NODE_3616_length_5946_cov_7.843490	T3PKS	PKSother	biofilm_10	MAG	Biofilm	Bacteroidetes
biofilm_11_c00001_NODE_2_...region001	c00001_NODE_2_..	NODE_2_length_244849_cov_14.172235	betalactone	Others	biofilm_11	MAG	Biofilm	Bacteroidetes
biofilm_11_c00002_NODE_19...region001	c00002_NODE_19..	NODE_19_length_139073_cov_13.261837	terpene	Terpene	biofilm_11	MAG	Biofilm	Bacteroidetes
biofilm_11_c00007_NODE_76...region001	c00007_NODE_76..	NODE_76_length_83266_cov_11.024456	T3PKS	PKSother	biofilm_11	MAG	Biofilm	Bacteroidetes
biofilm_11_c00033_NODE_41...region001	c00033_NODE_41..	NODE_411_length_35809_cov_13.346535	terpene	Terpene	biofilm_11	MAG	Biofilm	Bacteroidetes
biofilm_11_c00035_NODE_46...region001	c00035_NODE_46..	NODE_463_length_33405_cov_13.357211	NRPS-like	NRPS	biofilm_11	MAG	Biofilm	Bacteroidetes
biofilm_12_c00006_NODE_53...region001	c00006_NODE_53..	NODE_53_length_97836_cov_32.158947	RRE-containing	RiPPs	biofilm_12	MAG	Biofilm	Proteobacteria
biofilm_12_c00008_NODE_62...region001	c00008_NODE_62..	NODE_62_length_91986_cov_30.154018	RRE-containing	RiPPs	biofilm_12	MAG	Biofilm	Proteobacteria
biofilm_12_c00009_NODE_64...region001	c00009_NODE_64..	NODE_64_length_90819_cov_35.726180	T3PKS	PKSother	biofilm_12	MAG	Biofilm	Proteobacteria
biofilm_12_c00011_NODE_72...region001	c00011_NODE_72..	NODE_72_length_84401_cov_29.218196	terpene	Terpene	biofilm_12	MAG	Biofilm	Proteobacteria
biofilm_12_c00050_NODE_63...region001	c00050_NODE_63..	NODE_638_length_27404_cov_35.213207	terpene	Terpene	biofilm_12	MAG	Biofilm	Proteobacteria
biofilm_12_c00056_NODE_77...region001	c00056_NODE_77..	NODE_770_length_23614_cov_35.229933	terpene	Terpene	biofilm_12	MAG	Biofilm	Proteobacteria
biofilm_12_c00092_NODE_37...region001	c00092_NODE_37..	NODE_3729_length_5813_cov_16.604898	RRE-containing	RiPPs	biofilm_12	MAG	Biofilm	Proteobacteria
biofilm_2_c00040_NODE_51...region001	c00040_NODE_51..	NODE_519_length_31389_cov_18.987585	RiPP-like	RiPPs	biofilm_2	MAG	Biofilm	Proteobacteria
biofilm_2_c00063_NODE_10...region001	c00063_NODE_10..	NODE_1048_length_18306_cov_15.565668	terpene	Terpene	biofilm_2	MAG	Biofilm	Proteobacteria
biofilm_3_c00012_NODE_16...region001	c00012_NODE_16..	NODE_167_length_57356_cov_37.126123	RiPP-like	RiPPs	biofilm_3	MAG	Biofilm	Proteobacteria
biofilm_3_c00015_NODE_22...region001	c00015_NODE_22..	NODE_221_length_49769_cov_30.589452	betalactone.terpene	Others	biofilm_3	MAG	Biofilm	Proteobacteria
biofilm_3_c00025_NODE_34...region001	c00025_NODE_34..	NODE_340_length_39612_cov_28.888060	redox-cofactor	RiPPs	biofilm_3	MAG	Biofilm	Proteobacteria
biofilm_3_c00037_NODE_48...region001	c00037_NODE_48..	NODE_481_length_32402_cov_31.262250	RiPP-like	RiPPs	biofilm_3	MAG	Biofilm	Proteobacteria
biofilm_3_c00041_NODE_50...region001	c00041_NODE_50..	NODE_507_length_31705_cov_33.046193	NRPS	NRPS	biofilm_3	MAG	Biofilm	Proteobacteria
biofilm_3_c00071_NODE_81...region001	c00071_NODE_81..	NODE_816_length_22532_cov_32.413801	NRPS	NRPS	biofilm_3	MAG	Biofilm	Proteobacteria
biofilm_3_c00178_NODE_26...region001	c00178_NODE_26..	NODE_2699_length_7570_cov_30.711244	terpene	Terpene	biofilm_3	MAG	Biofilm	Proteobacteria
biofilm_3_c00445_NODE_35...region001	c00445_NODE_35..	NODE_35263_length_1252_cov_63.996658	NRPS-like	NRPS	biofilm_3	MAG	Biofilm	Proteobacteria
biofilm_4_c00012_NODE_24...region001	c00012_NODE_24..	NODE_240_length_47608_cov_58.191218	terpene	Terpene	biofilm_4	MAG	Biofilm	Proteobacteria
biofilm_4_c00020_NODE_29...region001	c00020_NODE_29..	NODE_298_length_41861_cov_50.441827	thioamitides	RiPPs	biofilm_4	MAG	Biofilm	Proteobacteria
biofilm_4_c00025_NODE_42...region001	c00025_NODE_42..	NODE_420_length_35451_cov_55.507035	arylpolyene	Others	biofilm_4	MAG	Biofilm	Proteobacteria
biofilm_4_c00047_NODE_71...region001	c00047_NODE_71..	NODE_711_length_25229_cov_55.801263	terpene	Terpene	biofilm_4	MAG	Biofilm	Proteobacteria
biofilm_4_c00063_NODE_87...region001	c00063_NODE_87..	NODE_875_length_21458_cov_52.290941	T1PKS	PKSI	biofilm_4	MAG	Biofilm	Proteobacteria
biofilm_4_c00065_NODE_89...region001	c00065_NODE_89..	NODE_897_length_20960_cov_23.265439	cyanobactin	RiPPs	biofilm_4	MAG	Biofilm	Proteobacteria
biofilm_4_c00071_NODE_94...region001	c00071_NODE_94..	NODE_941_length_19995_cov_59.129789	T1PKS	PKSI	biofilm_4	MAG	Biofilm	Proteobacteria
biofilm_4_c00086_NODE_11...region001	c00086_NODE_11..	NODE_1127_length_17207_cov_49.016325	terpene	Terpene	biofilm_4	MAG	Biofilm	Proteobacteria
biofilm_4_c00093_NODE_12...region001	c00093_NODE_12..	NODE_1281_length_15303_cov_51.630181	hserlactone.RiPP-like	Others	biofilm_4	MAG	Biofilm	Proteobacteria
biofilm_5_c00022_NODE_22...region001	c00022_NODE_22..	NODE_222_length_49719_cov_32.625463	terpene	Terpene	biofilm_5	MAG	Biofilm	Bacteroidetes
biofilm_5_c00023_NODE_22...region001	c00023_NODE_22..	NODE_224_length_49671_cov_33.155655	T3PKS	PKSother	biofilm_5	MAG	Biofilm	Bacteroidetes
biofilm_5_c00036_NODE_32...region001	c00036_NODE_32..	NODE_325_length_40398_cov_32.712614	terpene	Terpene	biofilm_5	MAG	Biofilm	Bacteroidetes
biofilm_6_c00002_NODE_13...region001	c00002_NODE_13..	NODE_13_length_163609_cov_99.753635	terpene	Terpene	biofilm_6	MAG	Biofilm	Bacteroidetes
biofilm_6_c00031_NODE_37...region001	c00031_NODE_37..	NODE_375_length_37797_cov_91.769647	T3PKS	PKSother	biofilm_6	MAG	Biofilm	Bacteroidetes
biofilm_7_c00012_NODE_17...region001	c00012_NODE_17..	NODE_170_length_56667_cov_71.587013	terpene	Terpene	biofilm_7	MAG	Biofilm	Proteobacteria
biofilm_7_c00014_NODE_19...region001	c00014_NODE_19..	NODE_192_length_53304_cov_72.791376	arylpolyene	Others	biofilm_7	MAG	Biofilm	Proteobacteria
biofilm_7_c00017_NODE_21...region001	c00017_NODE_21..	NODE_214_length_51092_cov_66.739287	terpene	Terpene	biofilm_7	MAG	Biofilm	Proteobacteria
biofilm_7_c00037_NODE_56...region001	c00037_NODE_56..	NODE_565_length_29698_cov_74.179570	RiPP-like	RiPPs	biofilm_7	MAG	Biofilm	Proteobacteria
biofilm_7_c00039_NODE_59...region001	c00039_NODE_59..	NODE_591_length_28893_cov_66.960191	T3PKS	PKSother	biofilm_7	MAG	Biofilm	Proteobacteria
biofilm_7_c00045_NODE_65...region001	c00045_NODE_65..	NODE_656_length_26752_cov_76.025808	terpene	Terpene	biofilm_7	MAG	Biofilm	Proteobacteria
biofilm_8_c00015_NODE_27...region001	c00015_NODE_27..	NODE_273_length_44191_cov_94.174166	terpene	Terpene	biofilm_8	MAG	Biofilm	Proteobacteria
biofilm_8_c00021_NODE_33...region001	c00021_NODE_33..	NODE_334_length_39968_cov_88.384110	terpene	Terpene	biofilm_8	MAG	Biofilm	Proteobacteria
biofilm_8_c00043_NODE_56...region001	c00043_NODE_56..	NODE_568_length_29605_cov_98.045787	RiPP-like	RiPPs	biofilm_8	MAG	Biofilm	Proteobacteria
biofilm_8_c00058_NODE_74...region001	c00058_NODE_74..	NODE_742_length_24456_cov_82.728454	acyl_amino_acids	Others	biofilm_8	MAG	Biofilm	Proteobacteria
biofilm_8_c00110_NODE_14...region001	c00110_NODE_14..	NODE_1431_length_13785_cov_90.942462	ectoine	Others	biofilm_8	MAG	Biofilm	Proteobacteria
biofilm_8_c00122_NODE_15...region001	c00122_NODE_15..	NODE_1540_length_12873_cov_84.718131	redox-cofactor	RiPPs	biofilm_8	MAG	Biofilm	Proteobacteria
biofilm_9_c00012_NODE_44...region001	c00012_NODE_44..	NODE_44_length_102643_cov_64.547364	T3PKS	PKSother	biofilm_9	MAG	Biofilm	Bacteroidetes
biofilm_9_c00016_NODE_78...region001	c00016_NODE_78..	NODE_78_length_82538_cov_73.400446	terpene	Terpene	biofilm_9	MAG	Biofilm	Bacteroidetes
Bout1.region001	contig_1	Genus species strain strain	NRPS-like	NRPS	Bout1	Isolate	Ice	Proteobacteria
Bout1.region002	contig_1	Genus species strain strain	arylpolyene	Others	Bout1	Isolate	Ice	Proteobacteria
Bout1.region003	contig_1	Genus species strain strain	RiPP-like	RiPPs	Bout1	Isolate	Ice	Proteobacteria
Bout1.region004	contig_1	Genus species strain strain	NAGGN	Others	Bout1	Isolate	Ice	Proteobacteria
Bout1.region005	contig_1	Genus species strain strain	NRPS	NRPS	Bout1	Isolate	Ice	Proteobacteria
Bout1.region006	contig_1	Genus species strain strain	NRPS.RiPP-like	Others	Bout1	Isolate	Ice	Proteobacteria
Bout1.region007	contig_1	Genus species strain strain	betalactone	Others	Bout1	Isolate	Ice	Proteobacteria
Bout1.region008	contig_1	Genus species strain strain	NRPS	NRPS	Bout1	Isolate	Ice	Proteobacteria
Bout1.region009	contig_1	Genus species strain strain	NRPS	NRPS	Bout1	Isolate	Ice	Proteobacteria
Bout1.region010	contig_1	Genus species strain strain	redox-cofactor	RiPPs	Bout1	Isolate	Ice	Proteobacteria
Bout1.region011	contig_1	Genus species strain strain	RiPP-like	RiPPs	Bout1	Isolate	Ice	Proteobacteria
CA11.2.region001	contig_1	Genus species strain strain	RiPP-like	RiPPs	CA11.2	Isolate	Cryoconite	Proteobacteria
CA11.2.region002	contig_1	Genus species strain strain	redox-cofactor	RiPPs	CA11.2	Isolate	Cryoconite	Proteobacteria
CA11.2.region003	contig_1	Genus species strain strain	hserlactone	Others	CA11.2	Isolate	Cryoconite	Proteobacteria
CA11.2.region004	contig_1	Genus species strain strain	betalactone	Others	CA11.2	Isolate	Cryoconite	Proteobacteria
CA11.2.region005	contig_1	Genus species strain strain	siderophore	Others	CA11.2	Isolate	Cryoconite	Proteobacteria
CA11.2.region006	contig_1	Genus species strain strain	NRPS	NRPS	CA11.2	Isolate	Cryoconite	Proteobacteria
CA11.2.region007	contig_1	Genus species strain strain	T3PKS	PKSother	CA11.2	Isolate	Cryoconite	Proteobacteria
CA11.2.region008	contig_1	Genus species strain strain	arylpolyene	Others	CA11.2	Isolate	Cryoconite	Proteobacteria
CA11.2.region009	contig_1	Genus species strain strain	terpene	Terpene	CA11.2	Isolate	Cryoconite	Proteobacteria
CA11.2.region010	contig_1	Genus species strain strain	terpene	Terpene	CA11.2	Isolate	Cryoconite	Proteobacteria
CCC2.4.region001	contig_1	Genus species strain strain	ectoine	Others	CCC2.4	Isolate	Cryoconite	Proteobacteria
CCC2.4.region002	contig_1	Genus species strain strain	redox-cofactor	RiPPs	CCC2.4	Isolate	Cryoconite	Proteobacteria
CCC2.4.region003	contig_1	Genus species strain strain	terpene	Terpene	CCC2.4	Isolate	Cryoconite	Proteobacteria
CCC2.4.region004	contig_1	Genus species strain strain	thiopeptide.terpene	Others	CCC2.4	Isolate	Cryoconite	Proteobacteria
CCC2.4.region005	contig_1	Genus species strain strain	RiPP-like	RiPPs	CCC2.4	Isolate	Cryoconite	Proteobacteria
CCC3.1.region001	contig_1	Genus species strain strain	NAGGN	Others	CCC3.1	Isolate	Cryoconite	Proteobacteria
CCC3.1.region002	contig_1	Genus species strain strain	RiPP-like	RiPPs	CCC3.1	Isolate	Cryoconite	Proteobacteria
CCC3.1.region003	contig_1	Genus species strain strain	betalactone	Others	CCC3.1	Isolate	Cryoconite	Proteobacteria
CCC3.1.region004	contig_1	Genus species strain strain	RiPP-like	RiPPs	CCC3.1	Isolate	Cryoconite	Proteobacteria
CCC3.1.region005	contig_1	Genus species strain strain	NRPS.lanthipeptide-class-ii	Others	CCC3.1	Isolate	Cryoconite	Proteobacteria
CCC3.1.region006	contig_1	Genus species strain strain	arylpolyene	Others	CCC3.1	Isolate	Cryoconite	Proteobacteria
CCC3.1.region007	contig_1	Genus species strain strain	redox-cofactor	RiPPs	CCC3.1	Isolate	Cryoconite	Proteobacteria
CCC3.4.filtlong.region001	contig_1	Genus species strain strain	siderophore	Others	CCC3.4	Isolate	Cryoconite	Proteobacteria
CCC3.4.filtlong.region002	contig_1	Genus species strain strain	RiPP-like	RiPPs	CCC3.4	Isolate	Cryoconite	Proteobacteria
CCC3.4.filtlong.region003	contig_1	Genus species strain strain	lassopeptide	RiPPs	CCC3.4	Isolate	Cryoconite	Proteobacteria
CCC3.4.filtlong.region004	contig_1	Genus species strain strain	terpene	Terpene	CCC3.4	Isolate	Cryoconite	Proteobacteria
CCC3.4.filtlong.region005	contig_1	Genus species strain strain	RiPP-like	RiPPs	CCC3.4	Isolate	Cryoconite	Proteobacteria
CCC3.4.filtlong.region006	contig_1	Genus species strain strain	NRPS.NRPS-like.transAT-PKS	PKS-NRP_Hybrids	CCC3.4	Isolate	Cryoconite	Proteobacteria
CCC4.1.region001	contig_1	Genus species strain strain	betalactone	Others	CCC4.1	Isolate	Cryoconite	Proteobacteria
CCC4.1.region002	contig_1	Genus species strain strain	siderophore	Others	CCC4.1	Isolate	Cryoconite	Proteobacteria
CCC4.1.region003	contig_1	Genus species strain strain	NAGGN	Others	CCC4.1	Isolate	Cryoconite	Proteobacteria
CCC4.1.region004	contig_1	Genus species strain strain	RiPP-like	RiPPs	CCC4.1	Isolate	Cryoconite	Proteobacteria
CCC4.1.region005	contig_1	Genus species strain strain	redox-cofactor	RiPPs	CCC4.1	Isolate	Cryoconite	Proteobacteria
CCC4.1.region006	contig_1	Genus species strain strain	arylpolyene	Others	CCC4.1	Isolate	Cryoconite	Proteobacteria
CCI1.1.region001	contig_1	Genus species strain strain	NRPS.NRPS-like	NRPS	CCI1.1	Isolate	Ice	Proteobacteria
CCI1.1.region002	contig_1	Genus species strain strain	NRPS	NRPS	CCI1.1	Isolate	Ice	Proteobacteria
CCI1.1.region003	contig_1	Genus species strain strain	hserlactone	Others	CCI1.1	Isolate	Ice	Proteobacteria
CCI1.1.region004	contig_1	Genus species strain strain	NRPS	NRPS	CCI1.1	Isolate	Ice	Proteobacteria
CCI1.1.region005	contig_1	Genus species strain strain	NRPS	NRPS	CCI1.1	Isolate	Ice	Proteobacteria
CCI1.1.region006	contig_1	Genus species strain strain	betalactone	Others	CCI1.1	Isolate	Ice	Proteobacteria
CCI1.1.region007	contig_1	Genus species strain strain	LAP	RiPPs	CCI1.1	Isolate	Ice	Proteobacteria
CCI1.1.region008	contig_1	Genus species strain strain	NAGGN	Others	CCI1.1	Isolate	Ice	Proteobacteria
CCI1.1.region009	contig_1	Genus species strain strain	NRPS	NRPS	CCI1.1	Isolate	Ice	Proteobacteria
CCI1.1.region010	contig_1	Genus species strain strain	siderophore	Others	CCI1.1	Isolate	Ice	Proteobacteria
CCI1.1.region011	contig_1	Genus species strain strain	redox-cofactor	RiPPs	CCI1.1	Isolate	Ice	Proteobacteria
CCI1.1.region012	contig_1	Genus species strain strain	RiPP-like	RiPPs	CCI1.1	Isolate	Ice	Proteobacteria
CCI1.1.region013	contig_1	Genus species strain strain	NRPS-like	NRPS	CCI1.1	Isolate	Ice	Proteobacteria
CCI1.1.region014	contig_1	Genus species strain strain	arylpolyene	Others	CCI1.1	Isolate	Ice	Proteobacteria
CCI1.1.region015	contig_1	Genus species strain strain	RiPP-like	RiPPs	CCI1.1	Isolate	Ice	Proteobacteria
CCI2.3contig_3.region001	contig_3	Genus species strain strain	ectoine	Others	CCI2.3	Isolate	Ice	Proteobacteria
CCI2.3contig_3.region002	contig_3	Genus species strain strain	redox-cofactor	RiPPs	CCI2.3	Isolate	Ice	Proteobacteria
CCI2.3contig_4.region001	contig_4	Genus species strain strain	terpene	Terpene	CCI2.3	Isolate	Ice	Proteobacteria
CCI2.3contig_4.region002	contig_4	Genus species strain strain	thiopeptide.terpene	Others	CCI2.3	Isolate	Ice	Proteobacteria
CCI2.3contig_4.region003	contig_4	Genus species strain strain	RiPP-like	RiPPs	CCI2.3	Isolate	Ice	Proteobacteria
CCI3.1.region001	contig_1	Genus species strain strain	siderophore	Others	CCI3.1	Isolate	Ice	Proteobacteria
CCI3.1.region002	contig_1	Genus species strain strain	betalactone	Others	CCI3.1	Isolate	Ice	Proteobacteria
CCI3.1.region003	contig_1	Genus species strain strain	arylpolyene	Others	CCI3.1	Isolate	Ice	Proteobacteria
CCI3.1.region004	contig_1	Genus species strain strain	redox-cofactor	RiPPs	CCI3.1	Isolate	Ice	Proteobacteria
CCI3.1.region005	contig_1	Genus species strain strain	RiPP-like	RiPPs	CCI3.1	Isolate	Ice	Proteobacteria
CCI3.1.region006	contig_1	Genus species strain strain	NAGGN	Others	CCI3.1	Isolate	Ice	Proteobacteria
CCI4.2.region001	contig_1	Genus species strain strain	RiPP-like	RiPPs	CCI4.2	Isolate	Ice	Proteobacteria
CCI4.2.region002	contig_1	Genus species strain strain	arylpolyene	Others	CCI4.2	Isolate	Ice	Proteobacteria
CCI4.2.region003	contig_1	Genus species strain strain	NRPS-like	NRPS	CCI4.2	Isolate	Ice	Proteobacteria
CCI4.2.region004	contig_1	Genus species strain strain	redox-cofactor	RiPPs	CCI4.2	Isolate	Ice	Proteobacteria
CCI4.2.region005	contig_1	Genus species strain strain	terpene	Terpene	CCI4.2	Isolate	Ice	Proteobacteria
CCI4.2.region006	contig_1	Genus species strain strain	siderophore	Others	CCI4.2	Isolate	Ice	Proteobacteria
CCI4.2.region007	contig_1	Genus species strain strain	NAGGN	Others	CCI4.2	Isolate	Ice	Proteobacteria
cryoconite1_1_c00004_NODE_18...region001	c00004_NODE_18..	NODE_180_length_73832_cov_9.748621	terpene	Terpene	cryoconite1_1	MAG	Cryoconite	Bacteroidetes
cryoconite1_1_c00056_NODE_15...region001	c00056_NODE_15..	NODE_1536_length_27874_cov_9.157303	T3PKS	PKSother	cryoconite1_1	MAG	Cryoconite	Bacteroidetes
cryoconite1_10c00001_NODE_1_...region001	c00001_NODE_1_..	NODE_1_length_367583_cov_15.861050	RiPP-like	RiPPs	cryoconite1_10	MAG	Cryoconite	Proteobacteria
cryoconite1_10c00001_NODE_1_...region002	c00001_NODE_1_..	NODE_1_length_367583_cov_15.861050	NRPS.T1PKS	PKS-NRP_Hybrids	cryoconite1_10	MAG	Cryoconite	Proteobacteria
cryoconite1_10c00002_NODE_4_...region001	c00002_NODE_4_..	NODE_4_length_299050_cov_17.759575	terpene	Terpene	cryoconite1_10	MAG	Cryoconite	Proteobacteria
cryoconite1_10c00006_NODE_9_...region001	c00006_NODE_9_..	NODE_9_length_218636_cov_15.183072	NRPS-like	NRPS	cryoconite1_10	MAG	Cryoconite	Proteobacteria
cryoconite1_10c00007_NODE_13...region001	c00007_NODE_13..	NODE_13_length_191255_cov_18.794587	redox-cofactor	RiPPs	cryoconite1_10	MAG	Cryoconite	Proteobacteria
cryoconite1_10c00008_NODE_14...region001	c00008_NODE_14..	NODE_14_length_188814_cov_17.205818	arylpolyene	Others	cryoconite1_10	MAG	Cryoconite	Proteobacteria
cryoconite1_10c00010_NODE_24...region001	c00010_NODE_24..	NODE_24_length_144516_cov_15.383418	NRPS-like	NRPS	cryoconite1_10	MAG	Cryoconite	Proteobacteria
cryoconite1_11_c00058_NODE_22...region001	c00058_NODE_22..	NODE_2209_length_22631_cov_13.853251	terpene	Terpene	cryoconite1_11	MAG	Cryoconite	Gemmatimonadetes
cryoconite1_11_c00070_NODE_26...region001	c00070_NODE_26..	NODE_2638_length_20434_cov_17.317778	terpene	Terpene	cryoconite1_11	MAG	Cryoconite	Gemmatimonadetes
cryoconite1_11_c00075_NODE_27...region001	c00075_NODE_27..	NODE_2733_length_20046_cov_12.089590	NRPS-like	NRPS	cryoconite1_11	MAG	Cryoconite	Gemmatimonadetes
cryoconite1_12_c00100_NODE_75...region001	c00100_NODE_75..	NODE_7562_length_10377_cov_6.364464	terpene	Terpene	cryoconite1_12	MAG	Cryoconite	Proteobacteria
cryoconite1_12_c00102_NODE_76...region001	c00102_NODE_76..	NODE_7656_length_10303_cov_6.236241	RiPP-like	RiPPs	cryoconite1_12	MAG	Cryoconite	Proteobacteria
cryoconite1_12_c00121_NODE_87...region001	c00121_NODE_87..	NODE_8734_length_9374_cov_6.316128	NRPS-like	NRPS	cryoconite1_12	MAG	Cryoconite	Proteobacteria
cryoconite1_12_c00175_NODE_13...region001	c00175_NODE_13..	NODE_13842_length_6671_cov_6.827690	T3PKS	PKSother	cryoconite1_12	MAG	Cryoconite	Proteobacteria
cryoconite1_12_c00318_NODE_42...region001	c00318_NODE_42..	NODE_42344_length_2781_cov_7.133162	terpene	Terpene	cryoconite1_12	MAG	Cryoconite	Proteobacteria
cryoconite1_13_c00015_NODE_81...region001	c00015_NODE_81..	NODE_818_length_38306_cov_12.901623	T3PKS	PKSother	cryoconite1_13	MAG	Cryoconite	Proteobacteria
cryoconite1_13_c00050_NODE_18...region001	c00050_NODE_18..	NODE_1891_length_24850_cov_12.688244	betalactone	Others	cryoconite1_13	MAG	Cryoconite	Proteobacteria
cryoconite1_13_c00065_NODE_27...region001	c00065_NODE_27..	NODE_2776_length_19833_cov_13.070482	terpene	Terpene	cryoconite1_13	MAG	Cryoconite	Proteobacteria
cryoconite1_13_c00096_NODE_43...region001	c00096_NODE_43..	NODE_4300_length_15121_cov_12.384575	terpene	Terpene	cryoconite1_13	MAG	Cryoconite	Proteobacteria
cryoconite1_13_c00118_NODE_55...region001	c00118_NODE_55..	NODE_5568_length_12745_cov_11.528054	arylpolyene	Others	cryoconite1_13	MAG	Cryoconite	Proteobacteria
cryoconite1_13_c00120_NODE_57...region001	c00120_NODE_57..	NODE_5761_length_12459_cov_12.646485	hserlactone	Others	cryoconite1_13	MAG	Cryoconite	Proteobacteria
cryoconite1_13_c00152_NODE_11...region001	c00152_NODE_11..	NODE_11321_length_7779_cov_12.119498	terpene	Terpene	cryoconite1_13	MAG	Cryoconite	Proteobacteria
cryoconite1_14_c00006_NODE_19...region001	c00006_NODE_19..	NODE_1904_length_24707_cov_7.976310	terpene	Terpene	cryoconite1_14	MAG	Cryoconite	Armatimonadetes
cryoconite1_14_c00088_NODE_73...region001	c00088_NODE_73..	NODE_7322_length_10615_cov_8.231629	terpene	Terpene	cryoconite1_14	MAG	Cryoconite	Armatimonadetes
cryoconite1_14_c00093_NODE_76...region001	c00093_NODE_76..	NODE_7622_length_10326_cov_8.447668	RRE-containing	RiPPs	cryoconite1_14	MAG	Cryoconite	Armatimonadetes
cryoconite1_14_c00298_NODE_19...region001	c00298_NODE_19..	NODE_19582_length_5111_cov_8.544106	NAPAA	NRPS	cryoconite1_14	MAG	Cryoconite	Armatimonadetes
cryoconite1_15_c00148_NODE_16...region001	c00148_NODE_16..	NODE_16546_length_5848_cov_5.252719	terpene	Terpene	cryoconite1_15	MAG	Cryoconite	Cyanobacteria
cryoconite1_15_c01179_NODE_17...region001	c01179_NODE_17..	NODE_173459_length_1042_cov_4.045593	terpene	Terpene	cryoconite1_15	MAG	Cryoconite	Cyanobacteria
cryoconite1_16_c00030_NODE_17...region001	c00030_NODE_17..	NODE_1758_length_25852_cov_21.363569	terpene	Terpene	cryoconite1_16	MAG	Cryoconite	Proteobacteria
cryoconite1_16_c00031_NODE_18...region001	c00031_NODE_18..	NODE_1824_length_25335_cov_19.440348	terpene	Terpene	cryoconite1_16	MAG	Cryoconite	Proteobacteria
cryoconite1_16_c00062_NODE_40...region001	c00062_NODE_40..	NODE_4064_length_15664_cov_22.136908	terpene	Terpene	cryoconite1_16	MAG	Cryoconite	Proteobacteria
cryoconite1_16_c00124_NODE_19...region001	c00124_NODE_19..	NODE_19354_length_5161_cov_22.667058	T3PKS	PKSother	cryoconite1_16	MAG	Cryoconite	Proteobacteria
cryoconite1_16_c00138_NODE_26...region001	c00138_NODE_26..	NODE_26886_length_3975_cov_19.154082	terpene	Terpene	cryoconite1_16	MAG	Cryoconite	Proteobacteria
cryoconite1_17_c00004_NODE_41...region001	c00004_NODE_41..	NODE_411_length_51614_cov_12.429838	T3PKS	PKSother	cryoconite1_17	MAG	Cryoconite	Proteobacteria
cryoconite1_17_c00007_NODE_53...region001	c00007_NODE_53..	NODE_539_length_46285_cov_11.852260	NRPS-like	NRPS	cryoconite1_17	MAG	Cryoconite	Proteobacteria
cryoconite1_17_c00067_NODE_37...region001	c00067_NODE_37..	NODE_3719_length_16606_cov_11.926530	NRPS.NRPS-like	NRPS	cryoconite1_17	MAG	Cryoconite	Proteobacteria
cryoconite1_17_c00079_NODE_46...region001	c00079_NODE_46..	NODE_4664_length_14385_cov_11.897139	redox-cofactor	RiPPs	cryoconite1_17	MAG	Cryoconite	Proteobacteria
cryoconite1_17_c00091_NODE_61...region001	c00091_NODE_61..	NODE_6128_length_11960_cov_11.816632	terpene	Terpene	cryoconite1_17	MAG	Cryoconite	Proteobacteria
cryoconite1_18_c00004_NODE_71...region001	c00004_NODE_71..	NODE_71_length_103955_cov_14.838489	RiPP-like	RiPPs	cryoconite1_18	MAG	Cryoconite	Proteobacteria
cryoconite1_18_c00031_NODE_70...region001	c00031_NODE_70..	NODE_700_length_41053_cov_13.151739	arylpolyene	Others	cryoconite1_18	MAG	Cryoconite	Proteobacteria
cryoconite1_18_c00056_NODE_24...region001	c00056_NODE_24..	NODE_2447_length_21326_cov_12.459546	terpene	Terpene	cryoconite1_18	MAG	Cryoconite	Proteobacteria
cryoconite1_18_c00061_NODE_35...region001	c00061_NODE_35..	NODE_3579_length_16994_cov_12.427888	terpene	Terpene	cryoconite1_18	MAG	Cryoconite	Proteobacteria
cryoconite1_18_c00071_NODE_56...region001	c00071_NODE_56..	NODE_5604_length_12692_cov_11.985202	T1PKS	PKSI	cryoconite1_18	MAG	Cryoconite	Proteobacteria
cryoconite1_19_c00014_NODE_51...region001	c00014_NODE_51..	NODE_514_length_47052_cov_8.137456	RRE-containing	RiPPs	cryoconite1_19	MAG	Cryoconite	Proteobacteria
cryoconite1_19_c00041_NODE_10...region001	c00041_NODE_10..	NODE_1006_length_34397_cov_8.154679	NRPS-like	NRPS	cryoconite1_19	MAG	Cryoconite	Proteobacteria
cryoconite1_19_c00047_NODE_11...region001	c00047_NODE_11..	NODE_1179_length_31880_cov_8.913936	terpene	Terpene	cryoconite1_19	MAG	Cryoconite	Proteobacteria
cryoconite1_19_c00072_NODE_17...region001	c00072_NODE_17..	NODE_1701_length_26345_cov_8.149943	terpene	Terpene	cryoconite1_19	MAG	Cryoconite	Proteobacteria
cryoconite1_19_c00080_NODE_18...region001	c00080_NODE_18..	NODE_1883_length_24912_cov_8.510480	RiPP-like	RiPPs	cryoconite1_19	MAG	Cryoconite	Proteobacteria
cryoconite1_19_c00091_NODE_20...region001	c00091_NODE_20..	NODE_2086_length_23350_cov_8.996094	RiPP-like	RiPPs	cryoconite1_19	MAG	Cryoconite	Proteobacteria
cryoconite1_19_c00097_NODE_22...region001	c00097_NODE_22..	NODE_2208_length_22639_cov_8.805703	terpene	Terpene	cryoconite1_19	MAG	Cryoconite	Proteobacteria
cryoconite1_19_c00135_NODE_39...region001	c00135_NODE_39..	NODE_3920_length_16044_cov_6.973169	arylpolyene	Others	cryoconite1_19	MAG	Cryoconite	Proteobacteria
cryoconite1_19_c00156_NODE_47...region001	c00156_NODE_47..	NODE_4777_length_14163_cov_8.613411	NRPS-like	NRPS	cryoconite1_19	MAG	Cryoconite	Proteobacteria
cryoconite1_19_c00257_NODE_10...region001	c00257_NODE_10..	NODE_10983_length_7970_cov_8.932912	RiPP-like	RiPPs	cryoconite1_19	MAG	Cryoconite	Proteobacteria
cryoconite1_19_c00276_NODE_13...region001	c00276_NODE_13..	NODE_13409_length_6829_cov_8.965456	NRPS-like	NRPS	cryoconite1_19	MAG	Cryoconite	Proteobacteria
cryoconite1_19_c00323_NODE_21...region001	c00323_NODE_21..	NODE_21862_length_4681_cov_10.972330	T3PKS	PKSother	cryoconite1_19	MAG	Cryoconite	Proteobacteria
cryoconite1_2_c00014_NODE_58...region001	c00014_NODE_58..	NODE_587_length_44260_cov_21.857822	terpene	Terpene	cryoconite1_2	MAG	Cryoconite	Proteobacteria
cryoconite1_2_c00027_NODE_11...region001	c00027_NODE_11..	NODE_1123_length_32716_cov_24.735770	NRPS-like	NRPS	cryoconite1_2	MAG	Cryoconite	Proteobacteria
cryoconite1_2_c00034_NODE_13...region001	c00034_NODE_13..	NODE_1332_length_29914_cov_24.772330	arylpolyene	Others	cryoconite1_2	MAG	Cryoconite	Proteobacteria
cryoconite1_2_c00170_NODE_14...region001	c00170_NODE_14..	NODE_14551_length_6419_cov_28.048083	arylpolyene	Others	cryoconite1_2	MAG	Cryoconite	Proteobacteria
cryoconite1_20_c00062_NODE_34...region001	c00062_NODE_34..	NODE_3423_length_17556_cov_7.889835	betalactone	Others	cryoconite1_20	MAG	Cryoconite	Actinobacteria
cryoconite1_20_c00069_NODE_42...region001	c00069_NODE_42..	NODE_4283_length_15163_cov_9.923948	ranthipeptide	RiPPs	cryoconite1_20	MAG	Cryoconite	Actinobacteria
cryoconite1_20_c00073_NODE_48...region001	c00073_NODE_48..	NODE_4874_length_13962_cov_10.232401	arylpolyene	Others	cryoconite1_20	MAG	Cryoconite	Actinobacteria
cryoconite1_20_c00138_NODE_27...region001	c00138_NODE_27..	NODE_27700_length_3880_cov_5.979869	lassopeptide	RiPPs	cryoconite1_20	MAG	Cryoconite	Actinobacteria
cryoconite1_21_c00038_NODE_47...region001	c00038_NODE_47..	NODE_4711_length_14290_cov_29.994240	terpene	Terpene	cryoconite1_21	MAG	Cryoconite	Armatimonadetes
cryoconite1_21_c00078_NODE_67...region001	c00078_NODE_67..	NODE_6792_length_11188_cov_33.353184	RRE-containing	RiPPs	cryoconite1_21	MAG	Cryoconite	Armatimonadetes
cryoconite1_21_c00118_NODE_92...region001	c00118_NODE_92..	NODE_9205_length_9041_cov_31.154685	terpene	Terpene	cryoconite1_21	MAG	Cryoconite	Armatimonadetes
cryoconite1_22_c00002_NODE_22...region001	c00002_NODE_22..	NODE_224_length_67735_cov_10.783688	arylpolyene	Others	cryoconite1_22	MAG	Cryoconite	Proteobacteria
cryoconite1_22_c00009_NODE_39...region001	c00009_NODE_39..	NODE_394_length_53099_cov_10.626367	NRPS.T1PKS	PKS-NRP_Hybrids	cryoconite1_22	MAG	Cryoconite	Proteobacteria
cryoconite1_22_c00011_NODE_43...region001	c00011_NODE_43..	NODE_435_length_50427_cov_10.722485	RiPP-like	RiPPs	cryoconite1_22	MAG	Cryoconite	Proteobacteria
cryoconite1_23_c00027_NODE_16...region001	c00027_NODE_16..	NODE_1696_length_26365_cov_8.975637	redox-cofactor	RiPPs	cryoconite1_23	MAG	Cryoconite	Proteobacteria
cryoconite1_23_c00071_NODE_35...region001	c00071_NODE_35..	NODE_3576_length_17002_cov_8.481619	betalactone	Others	cryoconite1_23	MAG	Cryoconite	Proteobacteria
cryoconite1_23_c00103_NODE_53...region001	c00103_NODE_53..	NODE_5346_length_13108_cov_7.453612	terpene	Terpene	cryoconite1_23	MAG	Cryoconite	Proteobacteria
cryoconite1_23_c00171_NODE_99...region001	c00171_NODE_99..	NODE_9951_length_8556_cov_7.699565	terpene	Terpene	cryoconite1_23	MAG	Cryoconite	Proteobacteria
cryoconite1_23_c00254_NODE_27...region001	c00254_NODE_27..	NODE_27781_length_3869_cov_11.239906	acyl_amino_acids	Others	cryoconite1_23	MAG	Cryoconite	Proteobacteria
cryoconite1_24_c00005_NODE_20...region001	c00005_NODE_20..	NODE_201_length_71435_cov_10.154805	RiPP-like	RiPPs	cryoconite1_24	MAG	Cryoconite	Proteobacteria
cryoconite1_24_c00021_NODE_98...region001	c00021_NODE_98..	NODE_980_length_34767_cov_10.154932	terpene	Terpene	cryoconite1_24	MAG	Cryoconite	Proteobacteria
cryoconite1_24_c00069_NODE_36...region001	c00069_NODE_36..	NODE_3690_length_16648_cov_8.467848	terpene	Terpene	cryoconite1_24	MAG	Cryoconite	Proteobacteria
cryoconite1_25_c00022_NODE_24...region001	c00022_NODE_24..	NODE_2423_length_21491_cov_6.117279	terpene	Terpene	cryoconite1_25	MAG	Cryoconite	Verrucomicrobia
cryoconite1_25_c00056_NODE_46...region001	c00056_NODE_46..	NODE_4621_length_14465_cov_6.038793	terpene	Terpene	cryoconite1_25	MAG	Cryoconite	Verrucomicrobia
cryoconite1_25_c00131_NODE_88...region001	c00131_NODE_88..	NODE_8868_length_9264_cov_6.635357	terpene	Terpene	cryoconite1_25	MAG	Cryoconite	Verrucomicrobia
cryoconite1_25_c00186_NODE_13...region001	c00186_NODE_13..	NODE_13111_length_6952_cov_6.820937	RiPP-like	RiPPs	cryoconite1_25	MAG	Cryoconite	Verrucomicrobia
cryoconite1_25_c00260_NODE_21...region001	c00260_NODE_21..	NODE_21455_length_4753_cov_5.429970	terpene	Terpene	cryoconite1_25	MAG	Cryoconite	Verrucomicrobia
cryoconite1_26_c00009_NODE_32...region001	c00009_NODE_32..	NODE_328_length_56502_cov_15.913654	terpene	Terpene	cryoconite1_26	MAG	Cryoconite	Proteobacteria
cryoconite1_26_c00043_NODE_18...region001	c00043_NODE_18..	NODE_1866_length_25037_cov_20.121848	RiPP-like	RiPPs	cryoconite1_26	MAG	Cryoconite	Proteobacteria
cryoconite1_26_c00055_NODE_23...region001	c00055_NODE_23..	NODE_2315_length_22015_cov_19.708880	RiPP-like	RiPPs	cryoconite1_26	MAG	Cryoconite	Proteobacteria
cryoconite1_26_c00058_NODE_24...region001	c00058_NODE_24..	NODE_2437_length_21387_cov_18.671198	arylpolyene	Others	cryoconite1_26	MAG	Cryoconite	Proteobacteria
cryoconite1_27_c00018_NODE_85...region001	c00018_NODE_85..	NODE_853_length_37471_cov_28.924872	T3PKS	PKSother	cryoconite1_27	MAG	Cryoconite	Proteobacteria
cryoconite1_27_c00068_NODE_46...region001	c00068_NODE_46..	NODE_4643_length_14408_cov_15.909845	hserlactone	Others	cryoconite1_27	MAG	Cryoconite	Proteobacteria
cryoconite1_27_c00081_NODE_68...region001	c00081_NODE_68..	NODE_6885_length_11094_cov_27.784763	terpene	Terpene	cryoconite1_27	MAG	Cryoconite	Proteobacteria
cryoconite1_27_c00105_NODE_98...region001	c00105_NODE_98..	NODE_9837_length_8637_cov_15.736891	lassopeptide	RiPPs	cryoconite1_27	MAG	Cryoconite	Proteobacteria
cryoconite1_28_c00020_NODE_42...region001	c00020_NODE_42..	NODE_422_length_50969_cov_51.164336	terpene	Terpene	cryoconite1_28	MAG	Cryoconite	Bacteroidetes
cryoconite1_28_c00027_NODE_98...region001	c00027_NODE_98..	NODE_989_length_34644_cov_52.888317	T3PKS	PKSother	cryoconite1_28	MAG	Cryoconite	Bacteroidetes
cryoconite1_29_c00027_NODE_14...region001	c00027_NODE_14..	NODE_1400_length_29038_cov_14.998930	terpene	Terpene	cryoconite1_29	MAG	Cryoconite	Proteobacteria
cryoconite1_29_c00066_NODE_36...region001	c00066_NODE_36..	NODE_3672_length_16701_cov_15.376367	T3PKS	PKSother	cryoconite1_29	MAG	Cryoconite	Proteobacteria
cryoconite1_29_c00228_NODE_48...region001	c00228_NODE_48..	NODE_48896_length_2491_cov_14.105090	NRPS-like	NRPS	cryoconite1_29	MAG	Cryoconite	Proteobacteria
cryoconite1_3_c00010_NODE_64...region001	c00010_NODE_64..	NODE_649_length_42755_cov_47.409883	terpene	Terpene	cryoconite1_3	MAG	Cryoconite	Actinobacteria
cryoconite1_3_c00012_NODE_81...region001	c00012_NODE_81..	NODE_819_length_38297_cov_55.438837	T3PKS	PKSother	cryoconite1_3	MAG	Cryoconite	Actinobacteria
cryoconite1_30_c00001_NODE_22...region001	c00001_NODE_22..	NODE_22_length_147606_cov_78.938340	terpene	Terpene	cryoconite1_30	MAG	Cryoconite	Ca. Eremiobacterota
cryoconite1_30_c00003_NODE_34...region001	c00003_NODE_34..	NODE_34_length_134850_cov_83.804703	terpene	Terpene	cryoconite1_30	MAG	Cryoconite	Ca. Eremiobacterota
cryoconite1_30_c00004_NODE_44...region001	c00004_NODE_44..	NODE_44_length_123583_cov_74.595242	redox-cofactor	RiPPs	cryoconite1_30	MAG	Cryoconite	Ca. Eremiobacterota
cryoconite1_30_c00006_NODE_56...region001	c00006_NODE_56..	NODE_56_length_112178_cov_77.827020	terpene	Terpene	cryoconite1_30	MAG	Cryoconite	Ca. Eremiobacterota
cryoconite1_30_c00010_NODE_12...region001	c00010_NODE_12..	NODE_126_length_84283_cov_69.535594	terpene	Terpene	cryoconite1_30	MAG	Cryoconite	Ca. Eremiobacterota
cryoconite1_31_c00014_NODE_15...region001	c00014_NODE_15..	NODE_1522_length_27988_cov_25.269967	redox-cofactor	RiPPs	cryoconite1_31	MAG	Cryoconite	Actinobacteria
cryoconite1_31_c00035_NODE_27...region001	c00035_NODE_27..	NODE_2734_length_20041_cov_25.201841	linaridin	RiPPs	cryoconite1_31	MAG	Cryoconite	Actinobacteria
cryoconite1_31_c00058_NODE_41...region001	c00058_NODE_41..	NODE_4140_length_15490_cov_25.261484	T3PKS	PKSother	cryoconite1_31	MAG	Cryoconite	Actinobacteria
cryoconite1_31_c00101_NODE_85...region001	c00101_NODE_85..	NODE_8548_length_9520_cov_24.887269	betalactone	Others	cryoconite1_31	MAG	Cryoconite	Actinobacteria
cryoconite1_31_c00131_NODE_13...region001	c00131_NODE_13..	NODE_13209_length_6912_cov_27.799912	terpene	Terpene	cryoconite1_31	MAG	Cryoconite	Actinobacteria
cryoconite1_31_c00143_NODE_14...region001	c00143_NODE_14..	NODE_14996_length_6274_cov_17.470172	terpene	Terpene	cryoconite1_31	MAG	Cryoconite	Actinobacteria
cryoconite1_31_c00251_NODE_40...region001	c00251_NODE_40..	NODE_40506_length_2878_cov_25.351753	RiPP-like	RiPPs	cryoconite1_31	MAG	Cryoconite	Actinobacteria
cryoconite1_31_c00262_NODE_42...region001	c00262_NODE_42..	NODE_42812_length_2756_cov_24.620881	terpene	Terpene	cryoconite1_31	MAG	Cryoconite	Actinobacteria
cryoconite1_32_c00055_NODE_21...region001	c00055_NODE_21..	NODE_2140_length_22945_cov_23.074137	terpene	Terpene	cryoconite1_32	MAG	Cryoconite	Cyanobacteria
cryoconite1_32_c00093_NODE_36...region001	c00093_NODE_36..	NODE_3653_length_16772_cov_23.466950	NRPS	NRPS	cryoconite1_32	MAG	Cryoconite	Cyanobacteria
cryoconite1_32_c00117_NODE_51...region001	c00117_NODE_51..	NODE_5190_length_13369_cov_23.782109	terpene	Terpene	cryoconite1_32	MAG	Cryoconite	Cyanobacteria
cryoconite1_32_c00166_NODE_90...region001	c00166_NODE_90..	NODE_9011_length_9165_cov_22.928979	terpene	Terpene	cryoconite1_32	MAG	Cryoconite	Cyanobacteria
cryoconite1_32_c00176_NODE_10...region001	c00176_NODE_10..	NODE_10331_length_8319_cov_23.128267	terpene	Terpene	cryoconite1_32	MAG	Cryoconite	Cyanobacteria
cryoconite1_32_c00592_NODE_12...region001	c00592_NODE_12..	NODE_124526_length_1290_cov_32.321457	RRE-containing	RiPPs	cryoconite1_32	MAG	Cryoconite	Cyanobacteria
cryoconite1_33_c00001_NODE_2_...region001	c00001_NODE_2_..	NODE_2_length_332052_cov_25.359347	NRPS.T1PKS	PKS-NRP_Hybrids	cryoconite1_33	MAG	Cryoconite	Acidobacteria
cryoconite1_33_c00005_NODE_20...region001	c00005_NODE_20..	NODE_20_length_147965_cov_24.531485	terpene	Terpene	cryoconite1_33	MAG	Cryoconite	Acidobacteria
cryoconite1_33_c00006_NODE_41...region001	c00006_NODE_41..	NODE_41_length_128654_cov_24.706592	terpene	Terpene	cryoconite1_33	MAG	Cryoconite	Acidobacteria
cryoconite1_33_c00009_NODE_81...region001	c00009_NODE_81..	NODE_81_length_97675_cov_24.845319	thioamide-NRP.terpene	Others	cryoconite1_33	MAG	Cryoconite	Acidobacteria
cryoconite1_33_c00015_NODE_15...region001	c00015_NODE_15..	NODE_152_length_79264_cov_27.111225	T3PKS	PKSother	cryoconite1_33	MAG	Cryoconite	Acidobacteria
cryoconite1_33_c00024_NODE_50...region001	c00024_NODE_50..	NODE_509_length_47150_cov_24.837945	RRE-containing.lassopeptide	RiPPs	cryoconite1_33	MAG	Cryoconite	Acidobacteria
cryoconite1_33_c00084_NODE_20...region001	c00084_NODE_20..	NODE_20131_length_5004_cov_33.271570	T3PKS	PKSother	cryoconite1_33	MAG	Cryoconite	Acidobacteria
cryoconite1_4_c00008_NODE_97...region001	c00008_NODE_97..	NODE_97_length_91612_cov_22.320795	terpene	Terpene	cryoconite1_4	MAG	Cryoconite	Proteobacteria
cryoconite1_4_c00013_NODE_16...region001	c00013_NODE_16..	NODE_165_length_76551_cov_20.285597	terpene	Terpene	cryoconite1_4	MAG	Cryoconite	Proteobacteria
cryoconite1_4_c00023_NODE_47...region001	c00023_NODE_47..	NODE_477_length_48556_cov_22.525989	T1PKS	PKSI	cryoconite1_4	MAG	Cryoconite	Proteobacteria
cryoconite1_4_c00037_NODE_10...region001	c00037_NODE_10..	NODE_1021_length_34226_cov_22.301806	RiPP-like	RiPPs	cryoconite1_4	MAG	Cryoconite	Proteobacteria
cryoconite1_4_c00055_NODE_27...region001	c00055_NODE_27..	NODE_2797_length_19750_cov_23.241229	arylpolyene	Others	cryoconite1_4	MAG	Cryoconite	Proteobacteria
cryoconite1_5_c00194_NODE_98...region001	c00194_NODE_98..	NODE_9839_length_8637_cov_6.967374	RiPP-like	RiPPs	cryoconite1_5	MAG	Cryoconite	Armatimonadetes
cryoconite1_5_c00258_NODE_12...region001	c00258_NODE_12..	NODE_12406_length_7251_cov_7.259589	terpene	Terpene	cryoconite1_5	MAG	Cryoconite	Armatimonadetes
cryoconite1_5_c00261_NODE_12...region001	c00261_NODE_12..	NODE_12495_length_7204_cov_7.284935	terpene	Terpene	cryoconite1_5	MAG	Cryoconite	Armatimonadetes
cryoconite1_5_c00278_NODE_13...region001	c00278_NODE_13..	NODE_13446_length_6811_cov_7.325044	RRE-containing	RiPPs	cryoconite1_5	MAG	Cryoconite	Armatimonadetes
cryoconite1_5_c00575_NODE_34...region001	c00575_NODE_34..	NODE_34444_length_3257_cov_6.957214	terpene	Terpene	cryoconite1_5	MAG	Cryoconite	Armatimonadetes
cryoconite1_5_c00674_NODE_55...region001	c00674_NODE_55..	NODE_55965_length_2252_cov_6.278107	terpene	Terpene	cryoconite1_5	MAG	Cryoconite	Armatimonadetes
cryoconite1_5_c00758_NODE_93...region001	c00758_NODE_93..	NODE_93435_length_1565_cov_7.091391	terpene	Terpene	cryoconite1_5	MAG	Cryoconite	Armatimonadetes
cryoconite1_6_c00019_NODE_17...region001	c00019_NODE_17..	NODE_170_length_75520_cov_11.170900	terpene	Terpene	cryoconite1_6	MAG	Cryoconite	Acidobacteria
cryoconite1_6_c00021_NODE_18...region001	c00021_NODE_18..	NODE_186_length_73519_cov_11.662883	ladderane	Others	cryoconite1_6	MAG	Cryoconite	Acidobacteria
cryoconite1_6_c00023_NODE_22...region001	c00023_NODE_22..	NODE_227_length_67662_cov_11.409795	ranthipeptide	RiPPs	cryoconite1_6	MAG	Cryoconite	Acidobacteria
cryoconite1_6_c00030_NODE_33...region001	c00030_NODE_33..	NODE_331_length_56304_cov_11.023023	terpene	Terpene	cryoconite1_6	MAG	Cryoconite	Acidobacteria
cryoconite1_6_c00034_NODE_41...region001	c00034_NODE_41..	NODE_419_length_51185_cov_12.259163	T3PKS	PKSother	cryoconite1_6	MAG	Cryoconite	Acidobacteria
cryoconite1_6_c00053_NODE_10...region001	c00053_NODE_10..	NODE_1003_length_34520_cov_12.135326	NRPS-like	NRPS	cryoconite1_6	MAG	Cryoconite	Acidobacteria
cryoconite1_6_c00055_NODE_11...region001	c00055_NODE_11..	NODE_1147_length_32328_cov_10.937285	terpene	Terpene	cryoconite1_6	MAG	Cryoconite	Acidobacteria
cryoconite1_6_c00125_NODE_18...region001	c00125_NODE_18..	NODE_18208_length_5422_cov_11.833426	terpene	Terpene	cryoconite1_6	MAG	Cryoconite	Acidobacteria
cryoconite1_7_c00001_NODE_25...region001	c00001_NODE_25..	NODE_25_length_142339_cov_27.601452	terpene	Terpene	cryoconite1_7	MAG	Cryoconite	Actinobacteria
cryoconite1_7_c00018_NODE_65...region001	c00018_NODE_65..	NODE_659_length_42354_cov_27.666990	betalactone	Others	cryoconite1_7	MAG	Cryoconite	Actinobacteria
cryoconite1_7_c00046_NODE_20...region001	c00046_NODE_20..	NODE_2040_length_23669_cov_28.103371	T3PKS	PKSother	cryoconite1_7	MAG	Cryoconite	Actinobacteria
cryoconite1_8_c00069_NODE_48...region001	c00069_NODE_48..	NODE_4843_length_14029_cov_6.150780	RiPP-like	RiPPs	cryoconite1_8	MAG	Cryoconite	Proteobacteria
cryoconite1_8_c00085_NODE_53...region001	c00085_NODE_53..	NODE_5397_length_13009_cov_5.907905	NRPS-like	NRPS	cryoconite1_8	MAG	Cryoconite	Proteobacteria
cryoconite1_8_c00170_NODE_81...region001	c00170_NODE_81..	NODE_8199_length_9834_cov_6.160957	NRPS	NRPS	cryoconite1_8	MAG	Cryoconite	Proteobacteria
cryoconite1_8_c00274_NODE_11...region001	c00274_NODE_11..	NODE_11099_length_7903_cov_6.149592	RiPP-like	RiPPs	cryoconite1_8	MAG	Cryoconite	Proteobacteria
cryoconite1_8_c00275_NODE_11...region001	c00275_NODE_11..	NODE_11131_length_7883_cov_6.390010	arylpolyene	Others	cryoconite1_8	MAG	Cryoconite	Proteobacteria
cryoconite1_8_c00293_NODE_11...region001	c00293_NODE_11..	NODE_11772_length_7555_cov_6.257867	T1PKS	PKSI	cryoconite1_8	MAG	Cryoconite	Proteobacteria
cryoconite1_8_c00352_NODE_13...region001	c00352_NODE_13..	NODE_13818_length_6678_cov_4.918466	RiPP-like	RiPPs	cryoconite1_8	MAG	Cryoconite	Proteobacteria
cryoconite1_8_c00403_NODE_14...region001	c00403_NODE_14..	NODE_14994_length_6275_cov_6.865434	arylpolyene	Others	cryoconite1_8	MAG	Cryoconite	Proteobacteria
cryoconite1_8_c00559_NODE_20...region001	c00559_NODE_20..	NODE_20911_length_4850_cov_5.700730	terpene	Terpene	cryoconite1_8	MAG	Cryoconite	Proteobacteria
cryoconite1_8_c00598_NODE_21...region001	c00598_NODE_21..	NODE_21990_length_4659_cov_5.571894	terpene	Terpene	cryoconite1_8	MAG	Cryoconite	Proteobacteria
cryoconite1_8_c00632_NODE_23...region001	c00632_NODE_23..	NODE_23342_length_4439_cov_6.228558	hglE-KS	PKSother	cryoconite1_8	MAG	Cryoconite	Proteobacteria
cryoconite1_8_c00729_NODE_28...region001	c00729_NODE_28..	NODE_28611_length_3777_cov_6.031972	thioamitides	RiPPs	cryoconite1_8	MAG	Cryoconite	Proteobacteria
cryoconite1_8_c01151_NODE_69...region001	c01151_NODE_69..	NODE_69117_length_1934_cov_5.675891	terpene	Terpene	cryoconite1_8	MAG	Cryoconite	Proteobacteria
cryoconite1_9_c00135_NODE_77...region001	c00135_NODE_77..	NODE_7742_length_10231_cov_109.261006	terpene	Terpene	cryoconite1_9	MAG	Cryoconite	Bacteroidetes
cryoconite1_9_c00169_NODE_10...region001	c00169_NODE_10..	NODE_10020_length_8512_cov_110.151709	terpene	Terpene	cryoconite1_9	MAG	Cryoconite	Bacteroidetes
cryoconite2_1_c00020_NODE_24...region001	c00020_NODE_24..	NODE_2462_length_20434_cov_6.645665	terpene	Terpene	cryoconite2_1	MAG	Cryoconite	Verrucomicrobia
cryoconite2_1_c00042_NODE_40...region001	c00042_NODE_40..	NODE_4012_length_15231_cov_5.716658	terpene	Terpene	cryoconite2_1	MAG	Cryoconite	Verrucomicrobia
cryoconite2_1_c00093_NODE_66...region001	c00093_NODE_66..	NODE_6603_length_11033_cov_6.361359	terpene	Terpene	cryoconite2_1	MAG	Cryoconite	Verrucomicrobia
cryoconite2_1_c00104_NODE_71...region001	c00104_NODE_71..	NODE_7129_length_10469_cov_6.722873	terpene	Terpene	cryoconite2_1	MAG	Cryoconite	Verrucomicrobia
cryoconite2_1_c00351_NODE_35...region001	c00351_NODE_35..	NODE_35575_length_3128_cov_6.259356	RiPP-like	RiPPs	cryoconite2_1	MAG	Cryoconite	Verrucomicrobia
cryoconite2_10_c00010_NODE_84...region001	c00010_NODE_84..	NODE_841_length_37773_cov_12.398828	T3PKS	PKSother	cryoconite2_10	MAG	Cryoconite	Proteobacteria
cryoconite2_10_c00026_NODE_15...region001	c00026_NODE_15..	NODE_1597_length_26270_cov_11.469807	terpene	Terpene	cryoconite2_10	MAG	Cryoconite	Proteobacteria
cryoconite2_10_c00048_NODE_25...region001	c00048_NODE_25..	NODE_2570_length_19920_cov_12.570803	NRPS-like	NRPS	cryoconite2_10	MAG	Cryoconite	Proteobacteria
cryoconite2_10_c00071_NODE_40...region001	c00071_NODE_40..	NODE_4030_length_15191_cov_13.667085	redox-cofactor	RiPPs	cryoconite2_10	MAG	Cryoconite	Proteobacteria
cryoconite2_10_c00123_NODE_10...region001	c00123_NODE_10..	NODE_10160_length_8161_cov_12.211078	NRPS-like.NRPS	NRPS	cryoconite2_10	MAG	Cryoconite	Proteobacteria
cryoconite2_11_c00001_NODE_13...region001	c00001_NODE_13..	NODE_13_length_199989_cov_12.834135	T3PKS	PKSother	cryoconite2_11	MAG	Cryoconite	Acidobacteria
cryoconite2_11_c00008_NODE_81...region001	c00008_NODE_81..	NODE_81_length_94022_cov_11.828525	NRPS-like	NRPS	cryoconite2_11	MAG	Cryoconite	Acidobacteria
cryoconite2_11_c00009_NODE_84...region001	c00009_NODE_84..	NODE_84_length_92997_cov_11.960997	terpene	Terpene	cryoconite2_11	MAG	Cryoconite	Acidobacteria
cryoconite2_11_c00012_NODE_10...region001	c00012_NODE_10..	NODE_108_length_86974_cov_11.831510	ladderane	Others	cryoconite2_11	MAG	Cryoconite	Acidobacteria
cryoconite2_11_c00025_NODE_21...region001	c00025_NODE_21..	NODE_215_length_67636_cov_12.161036	ranthipeptide	RiPPs	cryoconite2_11	MAG	Cryoconite	Acidobacteria
cryoconite2_11_c00033_NODE_34...region001	c00033_NODE_34..	NODE_348_length_55748_cov_10.827339	terpene	Terpene	cryoconite2_11	MAG	Cryoconite	Acidobacteria
cryoconite2_11_c00042_NODE_64...region001	c00042_NODE_64..	NODE_647_length_42919_cov_11.305524	terpene	Terpene	cryoconite2_11	MAG	Cryoconite	Acidobacteria
cryoconite2_11_c00139_NODE_16...region001	c00139_NODE_16..	NODE_16435_length_5742_cov_9.636188	terpene	Terpene	cryoconite2_11	MAG	Cryoconite	Acidobacteria
cryoconite2_11_c00140_NODE_17...region001	c00140_NODE_17..	NODE_17022_length_5581_cov_11.556279	terpene	Terpene	cryoconite2_11	MAG	Cryoconite	Acidobacteria
cryoconite2_11_c00181_NODE_47...region001	c00181_NODE_47..	NODE_47606_length_2495_cov_9.223770	terpene	Terpene	cryoconite2_11	MAG	Cryoconite	Acidobacteria
cryoconite2_12_c00026_NODE_84...region001	c00026_NODE_84..	NODE_845_length_37707_cov_10.897801	arylpolyene	Others	cryoconite2_12	MAG	Cryoconite	Actinobacteria
cryoconite2_12_c00029_NODE_94...region001	c00029_NODE_94..	NODE_946_length_35724_cov_11.675825	RiPP-like	RiPPs	cryoconite2_12	MAG	Cryoconite	Actinobacteria
cryoconite2_12_c00042_NODE_16...region001	c00042_NODE_16..	NODE_1683_length_25501_cov_10.529553	ranthipeptide	RiPPs	cryoconite2_12	MAG	Cryoconite	Actinobacteria
cryoconite2_12_c00055_NODE_23...region001	c00055_NODE_23..	NODE_2394_length_20755_cov_9.029179	betalactone	Others	cryoconite2_12	MAG	Cryoconite	Actinobacteria
cryoconite2_13_c00006_NODE_28...region001	c00006_NODE_28..	NODE_284_length_60770_cov_24.013176	NRPS-like	NRPS	cryoconite2_13	MAG	Cryoconite	Proteobacteria
cryoconite2_13_c00028_NODE_10...region001	c00028_NODE_10..	NODE_1007_length_34376_cov_23.722706	arylpolyene	Others	cryoconite2_13	MAG	Cryoconite	Proteobacteria
cryoconite2_13_c00045_NODE_16...region001	c00045_NODE_16..	NODE_1664_length_25708_cov_26.305617	arylpolyene	Others	cryoconite2_13	MAG	Cryoconite	Proteobacteria
cryoconite2_13_c00083_NODE_37...region001	c00083_NODE_37..	NODE_3754_length_15946_cov_21.584041	terpene	Terpene	cryoconite2_13	MAG	Cryoconite	Proteobacteria
cryoconite2_14_c00013_NODE_79...region001	c00013_NODE_79..	NODE_794_length_38818_cov_58.953590	T3PKS	PKSother	cryoconite2_14	MAG	Cryoconite	Actinobacteria
cryoconite2_14_c00014_NODE_82...region001	c00014_NODE_82..	NODE_825_length_38116_cov_49.723812	terpene	Terpene	cryoconite2_14	MAG	Cryoconite	Actinobacteria
cryoconite2_15_c00003_NODE_83...region001	c00003_NODE_83..	NODE_83_length_93313_cov_11.394111	NRPS	NRPS	cryoconite2_15	MAG	Cryoconite	Proteobacteria
cryoconite2_15_c00006_NODE_24...region001	c00006_NODE_24..	NODE_240_length_65064_cov_11.984664	NRPS-like.T1PKS	PKS-NRP_Hybrids	cryoconite2_15	MAG	Cryoconite	Proteobacteria
cryoconite2_15_c00037_NODE_15...region001	c00037_NODE_15..	NODE_1599_length_26253_cov_12.157073	arylpolyene	Others	cryoconite2_15	MAG	Cryoconite	Proteobacteria
cryoconite2_15_c00054_NODE_25...region001	c00054_NODE_25..	NODE_2548_length_20040_cov_12.279660	RiPP-like	RiPPs	cryoconite2_15	MAG	Cryoconite	Proteobacteria
cryoconite2_16_c00007_NODE_77...region001	c00007_NODE_77..	NODE_77_length_95373_cov_20.511677	terpene	Terpene	cryoconite2_16	MAG	Cryoconite	Proteobacteria
cryoconite2_16_c00009_NODE_88...region001	c00009_NODE_88..	NODE_88_length_91339_cov_23.197899	terpene	Terpene	cryoconite2_16	MAG	Cryoconite	Proteobacteria
cryoconite2_16_c00021_NODE_38...region001	c00021_NODE_38..	NODE_381_length_53436_cov_25.416703	arylpolyene	Others	cryoconite2_16	MAG	Cryoconite	Proteobacteria
cryoconite2_16_c00028_NODE_59...region001	c00028_NODE_59..	NODE_598_length_44555_cov_24.167236	RiPP-like	RiPPs	cryoconite2_16	MAG	Cryoconite	Proteobacteria
cryoconite2_16_c00076_NODE_50...region001	c00076_NODE_50..	NODE_5044_length_13235_cov_25.487785	T1PKS	PKSI	cryoconite2_16	MAG	Cryoconite	Proteobacteria
cryoconite2_17_c00001_NODE_6_...region001	c00001_NODE_6_..	NODE_6_length_260011_cov_84.772735	terpene	Terpene	cryoconite2_17	MAG	Cryoconite	Ca. Eremiobacterota
cryoconite2_17_c00002_NODE_22...region001	c00002_NODE_22..	NODE_22_length_159532_cov_91.007010	terpene	Terpene	cryoconite2_17	MAG	Cryoconite	Ca. Eremiobacterota
cryoconite2_17_c00005_NODE_39...region001	c00005_NODE_39..	NODE_39_length_121509_cov_79.898101	redox-cofactor	RiPPs	cryoconite2_17	MAG	Cryoconite	Ca. Eremiobacterota
cryoconite2_17_c00006_NODE_47...region001	c00006_NODE_47..	NODE_47_length_111666_cov_83.988451	terpene	Terpene	cryoconite2_17	MAG	Cryoconite	Ca. Eremiobacterota
cryoconite2_17_c00013_NODE_19...region001	c00013_NODE_19..	NODE_192_length_71142_cov_76.017162	terpene	Terpene	cryoconite2_17	MAG	Cryoconite	Ca. Eremiobacterota
cryoconite2_18_c00037_NODE_10...region001	c00037_NODE_10..	NODE_1004_length_34453_cov_19.289435	terpene	Terpene	cryoconite2_18	MAG	Cryoconite	Acidobacteria
cryoconite2_18_c00053_NODE_16...region001	c00053_NODE_16..	NODE_1641_length_25940_cov_18.970678	NRPS	NRPS	cryoconite2_18	MAG	Cryoconite	Acidobacteria
cryoconite2_18_c00065_NODE_22...region001	c00065_NODE_22..	NODE_2210_length_21833_cov_19.346910	terpene	Terpene	cryoconite2_18	MAG	Cryoconite	Acidobacteria
cryoconite2_18_c00070_NODE_25...region001	c00070_NODE_25..	NODE_2591_length_19832_cov_19.057997	terpene	Terpene	cryoconite2_18	MAG	Cryoconite	Acidobacteria
cryoconite2_18_c00093_NODE_42...region001	c00093_NODE_42..	NODE_4230_length_14722_cov_21.767301	T3PKS	PKSother	cryoconite2_18	MAG	Cryoconite	Acidobacteria
cryoconite2_18_c00098_NODE_47...region001	c00098_NODE_47..	NODE_4727_length_13784_cov_17.048146	RRE-containing	RiPPs	cryoconite2_18	MAG	Cryoconite	Acidobacteria
cryoconite2_19_c00015_NODE_52...region001	c00015_NODE_52..	NODE_520_length_47011_cov_19.853011	terpene	Terpene	cryoconite2_19	MAG	Cryoconite	Gemmatimonadetes
cryoconite2_19_c00071_NODE_26...region001	c00071_NODE_26..	NODE_2647_length_19570_cov_18.324776	terpene	Terpene	cryoconite2_19	MAG	Cryoconite	Gemmatimonadetes
cryoconite2_19_c00087_NODE_35...region001	c00087_NODE_35..	NODE_3523_length_16579_cov_11.767853	NRPS.T1PKS	PKS-NRP_Hybrids	cryoconite2_19	MAG	Cryoconite	Gemmatimonadetes
cryoconite2_19_c00097_NODE_40...region001	c00097_NODE_40..	NODE_4057_length_15112_cov_16.768480	terpene	Terpene	cryoconite2_19	MAG	Cryoconite	Gemmatimonadetes
cryoconite2_2_c00005_NODE_12...region001	c00005_NODE_12..	NODE_122_length_83098_cov_14.860638	NRPS-like	NRPS	cryoconite2_2	MAG	Cryoconite	Acidobacteria
cryoconite2_2_c00007_NODE_15...region001	c00007_NODE_15..	NODE_159_length_76263_cov_13.281716	terpene	Terpene	cryoconite2_2	MAG	Cryoconite	Acidobacteria
cryoconite2_2_c00019_NODE_48...region001	c00019_NODE_48..	NODE_483_length_48538_cov_16.061712	terpene	Terpene	cryoconite2_2	MAG	Cryoconite	Acidobacteria
cryoconite2_2_c00028_NODE_86...region001	c00028_NODE_86..	NODE_869_length_37123_cov_14.714767	terpene	Terpene	cryoconite2_2	MAG	Cryoconite	Acidobacteria
cryoconite2_2_c00065_NODE_24...region001	c00065_NODE_24..	NODE_2412_length_20674_cov_14.769339	T3PKS	PKSother	cryoconite2_2	MAG	Cryoconite	Acidobacteria
cryoconite2_20_c00007_NODE_60...region001	c00007_NODE_60..	NODE_604_length_44293_cov_10.304761	terpene	Terpene	cryoconite2_20	MAG	Cryoconite	Proteobacteria
cryoconite2_20_c00016_NODE_87...region001	c00016_NODE_87..	NODE_872_length_37105_cov_10.239757	RiPP-like	RiPPs	cryoconite2_20	MAG	Cryoconite	Proteobacteria
cryoconite2_20_c00100_NODE_63...region001	c00100_NODE_63..	NODE_6340_length_11343_cov_9.577870	terpene	Terpene	cryoconite2_20	MAG	Cryoconite	Proteobacteria
cryoconite2_21_c00003_NODE_59...region001	c00003_NODE_59..	NODE_59_length_104897_cov_15.679413	RiPP-like	RiPPs	cryoconite2_21	MAG	Cryoconite	Proteobacteria
cryoconite2_21_c00036_NODE_77...region001	c00036_NODE_77..	NODE_774_length_39390_cov_13.594788	arylpolyene	Others	cryoconite2_21	MAG	Cryoconite	Proteobacteria
cryoconite2_21_c00043_NODE_12...region001	c00043_NODE_12..	NODE_1218_length_30787_cov_13.855818	terpene	Terpene	cryoconite2_21	MAG	Cryoconite	Proteobacteria
cryoconite2_21_c00065_NODE_41...region001	c00065_NODE_41..	NODE_4117_length_14999_cov_13.306946	T1PKS	PKSI	cryoconite2_21	MAG	Cryoconite	Proteobacteria
cryoconite2_21_c00069_NODE_53...region001	c00069_NODE_53..	NODE_5336_length_12776_cov_14.145036	terpene	Terpene	cryoconite2_21	MAG	Cryoconite	Proteobacteria
cryoconite2_22_c00001_NODE_29...region001	c00001_NODE_29..	NODE_29_length_142267_cov_30.008888	terpene	Terpene	cryoconite2_22	MAG	Cryoconite	Actinobacteria
cryoconite2_22_c00028_NODE_11...region001	c00028_NODE_11..	NODE_1173_length_31654_cov_30.078230	betalactone	Others	cryoconite2_22	MAG	Cryoconite	Actinobacteria
cryoconite2_22_c00048_NODE_19...region001	c00048_NODE_19..	NODE_1988_length_23176_cov_30.416072	T3PKS	PKSother	cryoconite2_22	MAG	Cryoconite	Actinobacteria
cryoconite2_23_c00011_NODE_60...region001	c00011_NODE_60..	NODE_607_length_44257_cov_14.923397	terpene	Terpene	cryoconite2_23	MAG	Cryoconite	Proteobacteria
cryoconite2_23_c00063_NODE_35...region001	c00063_NODE_35..	NODE_3511_length_16615_cov_15.215882	T3PKS	PKSother	cryoconite2_23	MAG	Cryoconite	Proteobacteria
cryoconite2_23_c00228_NODE_59...region001	c00228_NODE_59..	NODE_59339_length_2109_cov_14.488315	NRPS-like	NRPS	cryoconite2_23	MAG	Cryoconite	Proteobacteria
cryoconite2_24_c00003_NODE_15...region001	c00003_NODE_15..	NODE_155_length_76900_cov_9.454760	terpene	Terpene	cryoconite2_24	MAG	Cryoconite	Proteobacteria
cryoconite2_24_c00008_NODE_24...region001	c00008_NODE_24..	NODE_241_length_65053_cov_8.358503	ladderane	Others	cryoconite2_24	MAG	Cryoconite	Proteobacteria
cryoconite2_24_c00010_NODE_30...region001	c00010_NODE_30..	NODE_301_length_58891_cov_8.812564	NRPS-like	NRPS	cryoconite2_24	MAG	Cryoconite	Proteobacteria
cryoconite2_24_c00032_NODE_73...region001	c00032_NODE_73..	NODE_730_length_40290_cov_8.575071	NRPS-like	NRPS	cryoconite2_24	MAG	Cryoconite	Proteobacteria
cryoconite2_24_c00034_NODE_75...region001	c00034_NODE_75..	NODE_752_length_39755_cov_9.985113	RiPP-like	RiPPs	cryoconite2_24	MAG	Cryoconite	Proteobacteria
cryoconite2_24_c00035_NODE_79...region001	c00035_NODE_79..	NODE_798_length_38750_cov_8.238170	arylpolyene	Others	cryoconite2_24	MAG	Cryoconite	Proteobacteria
cryoconite2_24_c00054_NODE_11...region001	c00054_NODE_11..	NODE_1128_length_32438_cov_9.479202	terpene	Terpene	cryoconite2_24	MAG	Cryoconite	Proteobacteria
cryoconite2_24_c00085_NODE_19...region001	c00085_NODE_19..	NODE_1931_length_23518_cov_9.291693	RiPP-like	RiPPs	cryoconite2_24	MAG	Cryoconite	Proteobacteria
cryoconite2_24_c00090_NODE_21...region001	c00090_NODE_21..	NODE_2101_length_22437_cov_8.106648	RiPP-like	RiPPs	cryoconite2_24	MAG	Cryoconite	Proteobacteria
cryoconite2_24_c00104_NODE_23...region001	c00104_NODE_23..	NODE_2333_length_21102_cov_7.844396	T3PKS	PKSother	cryoconite2_24	MAG	Cryoconite	Proteobacteria
cryoconite2_24_c00166_NODE_46...region001	c00166_NODE_46..	NODE_4670_length_13883_cov_8.479679	RRE-containing	RiPPs	cryoconite2_24	MAG	Cryoconite	Proteobacteria
cryoconite2_24_c00278_NODE_13...region001	c00278_NODE_13..	NODE_13887_length_6499_cov_10.567194	terpene	Terpene	cryoconite2_24	MAG	Cryoconite	Proteobacteria
cryoconite2_24_c00352_NODE_25...region001	c00352_NODE_25..	NODE_25411_length_4073_cov_10.587855	NRPS-like	NRPS	cryoconite2_24	MAG	Cryoconite	Proteobacteria
cryoconite2_25_c00015_NODE_78...region001	c00015_NODE_78..	NODE_783_length_39105_cov_9.222561	terpene	Terpene	cryoconite2_25	MAG	Cryoconite	Proteobacteria
cryoconite2_25_c00025_NODE_11...region001	c00025_NODE_11..	NODE_1145_length_32131_cov_9.178607	redox-cofactor	RiPPs	cryoconite2_25	MAG	Cryoconite	Proteobacteria
cryoconite2_25_c00154_NODE_10...region001	c00154_NODE_10..	NODE_10716_length_7855_cov_6.137692	terpene	Terpene	cryoconite2_25	MAG	Cryoconite	Proteobacteria
cryoconite2_25_c00274_NODE_36...region001	c00274_NODE_36..	NODE_36782_length_3046_cov_9.626881	RiPP-like	RiPPs	cryoconite2_25	MAG	Cryoconite	Proteobacteria
cryoconite2_26c00001_NODE_1_...region001	c00001_NODE_1_..	NODE_1_length_402304_cov_17.727790	arylpolyene	Others	cryoconite2_26	MAG	Cryoconite	Proteobacteria
cryoconite2_26c00002_NODE_2_...region001	c00002_NODE_2_..	NODE_2_length_366655_cov_16.830254	RiPP-like	RiPPs	cryoconite2_26	MAG	Cryoconite	Proteobacteria
cryoconite2_26c00002_NODE_2_...region002	c00002_NODE_2_..	NODE_2_length_366655_cov_16.830254	NRPS.T1PKS	PKS-NRP_Hybrids	cryoconite2_26	MAG	Cryoconite	Proteobacteria
cryoconite2_26c00003_NODE_3_...region001	c00003_NODE_3_..	NODE_3_length_339636_cov_20.205674	redox-cofactor	RiPPs	cryoconite2_26	MAG	Cryoconite	Proteobacteria
cryoconite2_26c00004_NODE_5_...region001	c00004_NODE_5_..	NODE_5_length_299275_cov_19.123194	terpene	Terpene	cryoconite2_26	MAG	Cryoconite	Proteobacteria
cryoconite2_26c00006_NODE_10...region001	c00006_NODE_10..	NODE_10_length_217978_cov_16.273927	NRPS-like	NRPS	cryoconite2_26	MAG	Cryoconite	Proteobacteria
cryoconite2_26c00007_NODE_23...region001	c00007_NODE_23..	NODE_23_length_150438_cov_16.461369	NRPS-like	NRPS	cryoconite2_26	MAG	Cryoconite	Proteobacteria
cryoconite2_27_c00033_NODE_16...region001	c00033_NODE_16..	NODE_1615_length_26112_cov_18.557662	terpene	Terpene	cryoconite2_27	MAG	Cryoconite	Proteobacteria
cryoconite2_27_c00034_NODE_16...region001	c00034_NODE_16..	NODE_1634_length_25961_cov_20.434262	terpene	Terpene	cryoconite2_27	MAG	Cryoconite	Proteobacteria
cryoconite2_27_c00035_NODE_17...region001	c00035_NODE_17..	NODE_1743_length_24958_cov_22.051199	terpene	Terpene	cryoconite2_27	MAG	Cryoconite	Proteobacteria
cryoconite2_27_c00116_NODE_14...region001	c00116_NODE_14..	NODE_14038_length_6450_cov_20.843471	T3PKS	PKSother	cryoconite2_27	MAG	Cryoconite	Proteobacteria
cryoconite2_28_c00106_NODE_42...region001	c00106_NODE_42..	NODE_4298_length_14612_cov_9.238236	terpene	Terpene	cryoconite2_28	MAG	Cryoconite	Proteobacteria
cryoconite2_28_c00204_NODE_99...region001	c00204_NODE_99..	NODE_9952_length_8272_cov_7.818547	terpene	Terpene	cryoconite2_28	MAG	Cryoconite	Proteobacteria
cryoconite2_28_c00239_NODE_13...region001	c00239_NODE_13..	NODE_13861_length_6507_cov_11.675604	NRPS-like	NRPS	cryoconite2_28	MAG	Cryoconite	Proteobacteria
cryoconite2_28_c00253_NODE_16...region001	c00253_NODE_16..	NODE_16494_length_5724_cov_6.670489	redox-cofactor	RiPPs	cryoconite2_28	MAG	Cryoconite	Proteobacteria
cryoconite2_3_c00031_NODE_39...region001	c00031_NODE_39..	NODE_3944_length_15421_cov_32.072563	RRE-containing	RiPPs	cryoconite2_3	MAG	Cryoconite	Armatimonadetes
cryoconite2_3_c00043_NODE_47...region001	c00043_NODE_47..	NODE_4769_length_13710_cov_28.449213	terpene	Terpene	cryoconite2_3	MAG	Cryoconite	Armatimonadetes
cryoconite2_3_c00071_NODE_69...region001	c00071_NODE_69..	NODE_6926_length_10687_cov_34.031132	terpene	Terpene	cryoconite2_3	MAG	Cryoconite	Armatimonadetes
cryoconite2_4_c00020_NODE_14...region001	c00020_NODE_14..	NODE_1493_length_27648_cov_27.043888	redox-cofactor	RiPPs	cryoconite2_4	MAG	Cryoconite	Actinobacteria
cryoconite2_4_c00035_NODE_26...region001	c00035_NODE_26..	NODE_2684_length_19426_cov_26.506376	linaridin	RiPPs	cryoconite2_4	MAG	Cryoconite	Actinobacteria
cryoconite2_4_c00104_NODE_81...region001	c00104_NODE_81..	NODE_8174_length_9533_cov_25.832560	betalactone	Others	cryoconite2_4	MAG	Cryoconite	Actinobacteria
cryoconite2_4_c00168_NODE_19...region001	c00168_NODE_19..	NODE_19186_length_5077_cov_26.945440	terpene	Terpene	cryoconite2_4	MAG	Cryoconite	Actinobacteria
cryoconite2_4_c00206_NODE_25...region001	c00206_NODE_25..	NODE_25134_length_4111_cov_28.284024	terpene	Terpene	cryoconite2_4	MAG	Cryoconite	Actinobacteria
cryoconite2_4_c00294_NODE_46...region001	c00294_NODE_46..	NODE_46306_length_2550_cov_35.262926	T3PKS	PKSother	cryoconite2_4	MAG	Cryoconite	Actinobacteria
cryoconite2_4_c00342_NODE_61...region001	c00342_NODE_61..	NODE_61953_length_2043_cov_28.046278	RiPP-like	RiPPs	cryoconite2_4	MAG	Cryoconite	Actinobacteria
cryoconite2_5_c00001_NODE_10...region001	c00001_NODE_10..	NODE_107_length_87007_cov_114.495871	terpene	Terpene	cryoconite2_5	MAG	Cryoconite	Bacteroidetes
cryoconite2_5_c00164_NODE_95...region001	c00164_NODE_95..	NODE_9563_length_8512_cov_113.861890	terpene	Terpene	cryoconite2_5	MAG	Cryoconite	Bacteroidetes
cryoconite2_6_c00091_NODE_34...region001	c00091_NODE_34..	NODE_3470_length_16749_cov_27.638553	NRPS	NRPS	cryoconite2_6	MAG	Cryoconite	Cyanobacteria
cryoconite2_6_c00119_NODE_49...region001	c00119_NODE_49..	NODE_4961_length_13366_cov_27.874239	terpene	Terpene	cryoconite2_6	MAG	Cryoconite	Cyanobacteria
cryoconite2_6_c00174_NODE_96...region001	c00174_NODE_96..	NODE_9683_length_8439_cov_26.139552	terpene	Terpene	cryoconite2_6	MAG	Cryoconite	Cyanobacteria
cryoconite2_6_c00183_NODE_10...region001	c00183_NODE_10..	NODE_10492_length_7972_cov_23.860806	terpene	Terpene	cryoconite2_6	MAG	Cryoconite	Cyanobacteria
cryoconite2_6_c00522_NODE_10...region001	c00522_NODE_10..	NODE_101211_length_1443_cov_26.485591	terpene	Terpene	cryoconite2_6	MAG	Cryoconite	Cyanobacteria
cryoconite2_6_c00621_NODE_15...region001	c00621_NODE_15..	NODE_155475_length_1088_cov_40.603098	RRE-containing	RiPPs	cryoconite2_6	MAG	Cryoconite	Cyanobacteria
cryoconite2_7_c00001_NODE_4_...region001	c00001_NODE_4_..	NODE_4_length_320613_cov_52.649149	T3PKS	PKSother	cryoconite2_7	MAG	Cryoconite	Bacteroidetes
cryoconite2_7_c00017_NODE_40...region001	c00017_NODE_40..	NODE_402_length_51700_cov_52.059173	terpene	Terpene	cryoconite2_7	MAG	Cryoconite	Bacteroidetes
cryoconite2_8_c00029_NODE_12...region001	c00029_NODE_12..	NODE_1215_length_30829_cov_19.442191	RiPP-like	RiPPs	cryoconite2_8	MAG	Cryoconite	Proteobacteria
cryoconite2_8_c00032_NODE_13...region001	c00032_NODE_13..	NODE_1327_length_29351_cov_18.816187	arylpolyene	Others	cryoconite2_8	MAG	Cryoconite	Proteobacteria
cryoconite2_8_c00036_NODE_16...region001	c00036_NODE_16..	NODE_1633_length_25971_cov_15.760495	terpene	Terpene	cryoconite2_8	MAG	Cryoconite	Proteobacteria
cryoconite2_8_c00038_NODE_17...region001	c00038_NODE_17..	NODE_1796_length_24462_cov_18.118614	redox-cofactor	RiPPs	cryoconite2_8	MAG	Cryoconite	Proteobacteria
cryoconite2_8_c00080_NODE_46...region001	c00080_NODE_46..	NODE_4627_length_13970_cov_19.302048	RiPP-like	RiPPs	cryoconite2_8	MAG	Cryoconite	Proteobacteria
cryoconite2_9_c00032_NODE_70...region001	c00032_NODE_70..	NODE_705_length_40956_cov_9.689543	terpene	Terpene	cryoconite2_9	MAG	Cryoconite	Bacteroidetes
cryoconite2_9_c00042_NODE_97...region001	c00042_NODE_97..	NODE_979_length_34985_cov_9.186917	T3PKS	PKSother	cryoconite2_9	MAG	Cryoconite	Bacteroidetes
cryoconite3_1_c00002_NODE_18...region001	c00002_NODE_18..	NODE_183_length_70602_cov_9.685926	RiPP-like	RiPPs	cryoconite3_1	MAG	Cryoconite	Proteobacteria
cryoconite3_1_c00006_NODE_40...region001	c00006_NODE_40..	NODE_408_length_51449_cov_9.718430	terpene	Terpene	cryoconite3_1	MAG	Cryoconite	Proteobacteria
cryoconite3_1_c00024_NODE_11...region001	c00024_NODE_11..	NODE_1148_length_31647_cov_8.742910	terpene	Terpene	cryoconite3_1	MAG	Cryoconite	Proteobacteria
cryoconite3_10_c00002_NODE_29...region001	c00002_NODE_29..	NODE_29_length_131984_cov_90.321067	terpene	Terpene	cryoconite3_10	MAG	Cryoconite	Ca. Eremiobacterota
cryoconite3_10_c00004_NODE_36...region001	c00004_NODE_36..	NODE_36_length_128085_cov_96.919433	terpene	Terpene	cryoconite3_10	MAG	Cryoconite	Ca. Eremiobacterota
cryoconite3_10_c00006_NODE_39...region001	c00006_NODE_39..	NODE_39_length_123665_cov_85.945110	redox-cofactor	RiPPs	cryoconite3_10	MAG	Cryoconite	Ca. Eremiobacterota
cryoconite3_10_c00007_NODE_49...region001	c00007_NODE_49..	NODE_49_length_111828_cov_90.238108	terpene	Terpene	cryoconite3_10	MAG	Cryoconite	Ca. Eremiobacterota
cryoconite3_10_c00014_NODE_18...region001	c00014_NODE_18..	NODE_180_length_70925_cov_82.515239	terpene	Terpene	cryoconite3_10	MAG	Cryoconite	Ca. Eremiobacterota
cryoconite3_11_c00002_NODE_33...region001	c00002_NODE_33..	NODE_335_length_55900_cov_8.979801	terpene	Terpene	cryoconite3_11	MAG	Cryoconite	Proteobacteria
cryoconite3_11_c00021_NODE_11...region001	c00021_NODE_11..	NODE_1101_length_32455_cov_7.813272	T1PKS	PKSI	cryoconite3_11	MAG	Cryoconite	Proteobacteria
cryoconite3_11_c00067_NODE_28...region001	c00067_NODE_28..	NODE_2876_length_19156_cov_8.408356	terpene	Terpene	cryoconite3_11	MAG	Cryoconite	Proteobacteria
cryoconite3_11_c00087_NODE_34...region001	c00087_NODE_34..	NODE_3457_length_17110_cov_10.737731	NRPS-like.betalactone	Others	cryoconite3_11	MAG	Cryoconite	Proteobacteria
cryoconite3_11_c00225_NODE_11...region001	c00225_NODE_11..	NODE_11967_length_7438_cov_7.512800	terpene	Terpene	cryoconite3_11	MAG	Cryoconite	Proteobacteria
cryoconite3_11_c00282_NODE_20...region001	c00282_NODE_20..	NODE_20944_length_4859_cov_11.630516	redox-cofactor	RiPPs	cryoconite3_11	MAG	Cryoconite	Proteobacteria
cryoconite3_12_c00130_NODE_76...region001	c00130_NODE_76..	NODE_7657_length_10231_cov_106.439171	terpene	Terpene	cryoconite3_12	MAG	Cryoconite	Bacteroidetes
cryoconite3_12_c00165_NODE_99...region001	c00165_NODE_99..	NODE_9942_length_8516_cov_107.099752	terpene	Terpene	cryoconite3_12	MAG	Cryoconite	Bacteroidetes
cryoconite3_13_c00034_NODE_66...region001	c00034_NODE_66..	NODE_667_length_41774_cov_10.148110	terpene	Terpene	cryoconite3_13	MAG	Cryoconite	Bacteroidetes
cryoconite3_13_c00062_NODE_15...region001	c00062_NODE_15..	NODE_1587_length_26858_cov_8.586352	T3PKS	PKSother	cryoconite3_13	MAG	Cryoconite	Bacteroidetes
cryoconite3_14_c00038_NODE_20...region001	c00038_NODE_20..	NODE_2009_length_23473_cov_10.389786	RRE-containing	RiPPs	cryoconite3_14	MAG	Cryoconite	Bacteroidetes
cryoconite3_14_c00044_NODE_22...region001	c00044_NODE_22..	NODE_2277_length_21803_cov_10.050855	T3PKS	PKSother	cryoconite3_14	MAG	Cryoconite	Bacteroidetes
cryoconite3_14_c00065_NODE_39...region001	c00065_NODE_39..	NODE_3992_length_15702_cov_9.473318	RRE-containing	RiPPs	cryoconite3_14	MAG	Cryoconite	Bacteroidetes
cryoconite3_15_c00091_NODE_35...region001	c00091_NODE_35..	NODE_3576_length_16720_cov_24.565797	terpene	Terpene	cryoconite3_15	MAG	Cryoconite	Cyanobacteria
cryoconite3_15_c00111_NODE_47...region001	c00111_NODE_47..	NODE_4707_length_14195_cov_23.808416	terpene	Terpene	cryoconite3_15	MAG	Cryoconite	Cyanobacteria
cryoconite3_15_c00170_NODE_93...region001	c00170_NODE_93..	NODE_9308_length_8922_cov_22.570655	terpene	Terpene	cryoconite3_15	MAG	Cryoconite	Cyanobacteria
cryoconite3_15_c00176_NODE_97...region001	c00176_NODE_97..	NODE_9711_length_8648_cov_26.108693	NRPS	NRPS	cryoconite3_15	MAG	Cryoconite	Cyanobacteria
cryoconite3_16_c00004_NODE_22...region001	c00004_NODE_22..	NODE_226_length_65553_cov_20.724511	terpene	Terpene	cryoconite3_16	MAG	Cryoconite	Proteobacteria
cryoconite3_16_c00057_NODE_33...region001	c00057_NODE_33..	NODE_3395_length_17329_cov_19.051580	terpene	Terpene	cryoconite3_16	MAG	Cryoconite	Proteobacteria
cryoconite3_16_c00062_NODE_39...region001	c00062_NODE_39..	NODE_3986_length_15705_cov_20.583642	terpene	Terpene	cryoconite3_16	MAG	Cryoconite	Proteobacteria
cryoconite3_16_c00123_NODE_13...region001	c00123_NODE_13..	NODE_13891_length_6667_cov_20.853902	T3PKS	PKSother	cryoconite3_16	MAG	Cryoconite	Proteobacteria
cryoconite3_16_c00153_NODE_26...region001	c00153_NODE_26..	NODE_26993_length_3977_cov_19.027537	terpene	Terpene	cryoconite3_16	MAG	Cryoconite	Proteobacteria
cryoconite3_17_c00004_NODE_85...region001	c00004_NODE_85..	NODE_85_length_92728_cov_33.611980	terpene	Terpene	cryoconite3_17	MAG	Cryoconite	Actinobacteria
cryoconite3_17_c00010_NODE_32...region001	c00010_NODE_32..	NODE_320_length_56638_cov_33.253345	betalactone	Others	cryoconite3_17	MAG	Cryoconite	Actinobacteria
cryoconite3_17_c00046_NODE_20...region001	c00046_NODE_20..	NODE_2093_length_22945_cov_33.882045	T3PKS	PKSother	cryoconite3_17	MAG	Cryoconite	Actinobacteria
cryoconite3_18_c00036_NODE_10...region001	c00036_NODE_10..	NODE_1055_length_33326_cov_11.667608	ranthipeptide	RiPPs	cryoconite3_18	MAG	Cryoconite	Actinobacteria
cryoconite3_18_c00039_NODE_11...region001	c00039_NODE_11..	NODE_1166_length_31484_cov_12.895097	arylpolyene	Others	cryoconite3_18	MAG	Cryoconite	Actinobacteria
cryoconite3_18_c00041_NODE_16...region001	c00041_NODE_16..	NODE_1663_length_26075_cov_9.385012	betalactone	Others	cryoconite3_18	MAG	Cryoconite	Actinobacteria
cryoconite3_18_c00076_NODE_53...region001	c00076_NODE_53..	NODE_5380_length_13035_cov_12.793374	RiPP-like	RiPPs	cryoconite3_18	MAG	Cryoconite	Actinobacteria
cryoconite3_18_c00086_NODE_65...region001	c00086_NODE_65..	NODE_6578_length_11351_cov_8.058693	lassopeptide	RiPPs	cryoconite3_18	MAG	Cryoconite	Actinobacteria
cryoconite3_19_c00002_NODE_45...region001	c00002_NODE_45..	NODE_45_length_114142_cov_9.349435	terpene	Terpene	cryoconite3_19	MAG	Cryoconite	Proteobacteria
cryoconite3_19_c00008_NODE_21...region001	c00008_NODE_21..	NODE_210_length_66788_cov_9.437295	NRPS-like	NRPS	cryoconite3_19	MAG	Cryoconite	Proteobacteria
cryoconite3_19_c00010_NODE_26...region001	c00010_NODE_26..	NODE_264_length_61127_cov_9.150102	RiPP-like	RiPPs	cryoconite3_19	MAG	Cryoconite	Proteobacteria
cryoconite3_19_c00033_NODE_82...region001	c00033_NODE_82..	NODE_826_length_37644_cov_8.477480	NRPS-like	NRPS	cryoconite3_19	MAG	Cryoconite	Proteobacteria
cryoconite3_19_c00037_NODE_89...region001	c00037_NODE_89..	NODE_898_length_36137_cov_8.735187	RiPP-like	RiPPs	cryoconite3_19	MAG	Cryoconite	Proteobacteria
cryoconite3_19_c00059_NODE_15...region001	c00059_NODE_15..	NODE_1562_length_27121_cov_9.210929	RiPP-like	RiPPs	cryoconite3_19	MAG	Cryoconite	Proteobacteria
cryoconite3_19_c00065_NODE_16...region001	c00065_NODE_16..	NODE_1675_length_25991_cov_9.043530	terpene	Terpene	cryoconite3_19	MAG	Cryoconite	Proteobacteria
cryoconite3_19_c00074_NODE_18...region001	c00074_NODE_18..	NODE_1865_length_24408_cov_10.512298	NRPS-like	NRPS	cryoconite3_19	MAG	Cryoconite	Proteobacteria
cryoconite3_19_c00099_NODE_24...region001	c00099_NODE_24..	NODE_2492_length_20708_cov_9.012153	T3PKS	PKSother	cryoconite3_19	MAG	Cryoconite	Proteobacteria
cryoconite3_19_c00104_NODE_26...region001	c00104_NODE_26..	NODE_2631_length_20078_cov_9.137492	ladderane	Others	cryoconite3_19	MAG	Cryoconite	Proteobacteria
cryoconite3_19_c00216_NODE_72...region001	c00216_NODE_72..	NODE_7205_length_10673_cov_7.889433	RRE-containing	RiPPs	cryoconite3_19	MAG	Cryoconite	Proteobacteria
cryoconite3_19_c00253_NODE_10...region001	c00253_NODE_10..	NODE_10391_length_8252_cov_7.825302	arylpolyene	Others	cryoconite3_19	MAG	Cryoconite	Proteobacteria
cryoconite3_19_c00321_NODE_16...region001	c00321_NODE_16..	NODE_16951_length_5715_cov_9.157951	terpene	Terpene	cryoconite3_19	MAG	Cryoconite	Proteobacteria
cryoconite3_2_c00002_NODE_57...region001	c00002_NODE_57..	NODE_57_length_105251_cov_15.830136	RiPP-like	RiPPs	cryoconite3_2	MAG	Cryoconite	Proteobacteria
cryoconite3_2_c00013_NODE_22...region001	c00013_NODE_22..	NODE_221_length_65905_cov_13.847563	terpene	Terpene	cryoconite3_2	MAG	Cryoconite	Proteobacteria
cryoconite3_2_c00032_NODE_69...region001	c00032_NODE_69..	NODE_694_length_41029_cov_13.302802	arylpolyene	Others	cryoconite3_2	MAG	Cryoconite	Proteobacteria
cryoconite3_2_c00056_NODE_19...region001	c00056_NODE_19..	NODE_1998_length_23536_cov_13.026106	terpene	Terpene	cryoconite3_2	MAG	Cryoconite	Proteobacteria
cryoconite3_2_c00071_NODE_47...region001	c00071_NODE_47..	NODE_4734_length_14151_cov_12.496879	T1PKS	PKSI	cryoconite3_2	MAG	Cryoconite	Proteobacteria
cryoconite3_20c00001_NODE_1_...region001	c00001_NODE_1_..	NODE_1_length_613026_cov_17.845387	NRPS-like	NRPS	cryoconite3_20	MAG	Cryoconite	Proteobacteria
cryoconite3_20c00001_NODE_1_...region002	c00001_NODE_1_..	NODE_1_length_613026_cov_17.845387	arylpolyene	Others	cryoconite3_20	MAG	Cryoconite	Proteobacteria
cryoconite3_20c00002_NODE_2_...region001	c00002_NODE_2_..	NODE_2_length_339144_cov_20.722477	redox-cofactor	RiPPs	cryoconite3_20	MAG	Cryoconite	Proteobacteria
cryoconite3_20c00003_NODE_3_...region001	c00003_NODE_3_..	NODE_3_length_330825_cov_17.518605	RiPP-like	RiPPs	cryoconite3_20	MAG	Cryoconite	Proteobacteria
cryoconite3_20c00003_NODE_3_...region002	c00003_NODE_3_..	NODE_3_length_330825_cov_17.518605	NRPS.T1PKS	PKS-NRP_Hybrids	cryoconite3_20	MAG	Cryoconite	Proteobacteria
cryoconite3_20c00004_NODE_4_...region001	c00004_NODE_4_..	NODE_4_length_299003_cov_19.488978	terpene	Terpene	cryoconite3_20	MAG	Cryoconite	Proteobacteria
cryoconite3_20c00007_NODE_11...region001	c00007_NODE_11..	NODE_11_length_217864_cov_16.970327	NRPS-like	NRPS	cryoconite3_20	MAG	Cryoconite	Proteobacteria
cryoconite3_21_c00131_NODE_77...region001	c00131_NODE_77..	NODE_7719_length_10167_cov_9.737243	RRE-containing	RiPPs	cryoconite3_21	MAG	Cryoconite	Proteobacteria
cryoconite3_21_c00143_NODE_85...region001	c00143_NODE_85..	NODE_8597_length_9438_cov_7.795268	terpene	Terpene	cryoconite3_21	MAG	Cryoconite	Proteobacteria
cryoconite3_22_c00027_NODE_76...region001	c00027_NODE_76..	NODE_769_length_39007_cov_53.484263	terpene	Terpene	cryoconite3_22	MAG	Cryoconite	Bacteroidetes
cryoconite3_22_c00047_NODE_28...region001	c00047_NODE_28..	NODE_2837_length_19315_cov_61.506179	T3PKS	PKSother	cryoconite3_22	MAG	Cryoconite	Bacteroidetes
cryoconite3_23_c00186_NODE_94...region001	c00186_NODE_94..	NODE_9447_length_8819_cov_7.127567	terpene	Terpene	cryoconite3_23	MAG	Cryoconite	Armatimonadetes
cryoconite3_23_c00250_NODE_12...region001	c00250_NODE_12..	NODE_12356_length_7260_cov_6.628036	RiPP-like	RiPPs	cryoconite3_23	MAG	Cryoconite	Armatimonadetes
cryoconite3_23_c00355_NODE_18...region001	c00355_NODE_18..	NODE_18093_length_5438_cov_6.706298	terpene	Terpene	cryoconite3_23	MAG	Cryoconite	Armatimonadetes
cryoconite3_23_c00505_NODE_30...region001	c00505_NODE_30..	NODE_30887_length_3579_cov_6.324064	RRE-containing	RiPPs	cryoconite3_23	MAG	Cryoconite	Armatimonadetes
cryoconite3_23_c00735_NODE_62...region001	c00735_NODE_62..	NODE_62403_length_2088_cov_3.941466	T1PKS	PKSI	cryoconite3_23	MAG	Cryoconite	Armatimonadetes
cryoconite3_24_c00008_NODE_35...region001	c00008_NODE_35..	NODE_355_length_54413_cov_47.041447	terpene	Terpene	cryoconite3_24	MAG	Cryoconite	Actinobacteria
cryoconite3_24_c00035_NODE_44...region001	c00035_NODE_44..	NODE_4451_length_14659_cov_56.067242	T3PKS	PKSother	cryoconite3_24	MAG	Cryoconite	Actinobacteria
cryoconite3_25_c00010_NODE_57...region001	c00010_NODE_57..	NODE_575_length_44284_cov_14.176355	terpene	Terpene	cryoconite3_25	MAG	Cryoconite	Proteobacteria
cryoconite3_25_c00030_NODE_14...region001	c00030_NODE_14..	NODE_1433_length_28417_cov_14.094634	T3PKS	PKSother	cryoconite3_25	MAG	Cryoconite	Proteobacteria
cryoconite3_25_c00246_NODE_54...region001	c00246_NODE_54..	NODE_54026_length_2321_cov_14.331862	NRPS-like	NRPS	cryoconite3_25	MAG	Cryoconite	Proteobacteria
cryoconite3_26_c00024_NODE_11...region001	c00024_NODE_11..	NODE_1180_length_31301_cov_21.822505	terpene	Terpene	cryoconite3_26	MAG	Cryoconite	Proteobacteria
cryoconite3_26_c00028_NODE_12...region001	c00028_NODE_12..	NODE_1263_length_30184_cov_25.484317	arylpolyene	Others	cryoconite3_26	MAG	Cryoconite	Proteobacteria
cryoconite3_26_c00039_NODE_15...region001	c00039_NODE_15..	NODE_1583_length_26900_cov_23.532986	NRPS-like	NRPS	cryoconite3_26	MAG	Cryoconite	Proteobacteria
cryoconite3_26_c00115_NODE_64...region001	c00115_NODE_64..	NODE_6463_length_11476_cov_25.634533	arylpolyene	Others	cryoconite3_26	MAG	Cryoconite	Proteobacteria
cryoconite3_27_c00006_NODE_19...region001	c00006_NODE_19..	NODE_1938_length_23809_cov_6.699124	T3PKS	PKSother	cryoconite3_27	MAG	Cryoconite	Proteobacteria
cryoconite3_27_c00038_NODE_46...region001	c00038_NODE_46..	NODE_4601_length_14404_cov_5.861872	terpene	Terpene	cryoconite3_27	MAG	Cryoconite	Proteobacteria
cryoconite3_27_c00093_NODE_75...region001	c00093_NODE_75..	NODE_7508_length_10352_cov_6.174905	RiPP-like	RiPPs	cryoconite3_27	MAG	Cryoconite	Proteobacteria
cryoconite3_27_c00111_NODE_91...region001	c00111_NODE_91..	NODE_9182_length_8996_cov_9.526339	terpene	Terpene	cryoconite3_27	MAG	Cryoconite	Proteobacteria
cryoconite3_27_c00304_NODE_23...region001	c00304_NODE_23..	NODE_23917_length_4372_cov_9.847811	terpene	Terpene	cryoconite3_27	MAG	Cryoconite	Proteobacteria
cryoconite3_28_c00010_NODE_34...region001	c00010_NODE_34..	NODE_343_length_55345_cov_20.026081	RiPP-like	RiPPs	cryoconite3_28	MAG	Cryoconite	Proteobacteria
cryoconite3_28_c00036_NODE_13...region001	c00036_NODE_13..	NODE_1395_length_28739_cov_18.577604	arylpolyene	Others	cryoconite3_28	MAG	Cryoconite	Proteobacteria
cryoconite3_28_c00057_NODE_23...region001	c00057_NODE_23..	NODE_2393_length_21175_cov_18.860701	RiPP-like	RiPPs	cryoconite3_28	MAG	Cryoconite	Proteobacteria
cryoconite3_28_c00067_NODE_28...region001	c00067_NODE_28..	NODE_2899_length_19086_cov_16.731491	terpene	Terpene	cryoconite3_28	MAG	Cryoconite	Proteobacteria
cryoconite3_28_c00106_NODE_51...region001	c00106_NODE_51..	NODE_5116_length_13455_cov_27.452239	terpene	Terpene	cryoconite3_28	MAG	Cryoconite	Proteobacteria
cryoconite3_28_c00113_NODE_55...region001	c00113_NODE_55..	NODE_5579_length_12725_cov_14.084057	RiPP-like	RiPPs	cryoconite3_28	MAG	Cryoconite	Proteobacteria
cryoconite3_28_c00177_NODE_12...region001	c00177_NODE_12..	NODE_12920_length_7023_cov_16.633611	redox-cofactor	RiPPs	cryoconite3_28	MAG	Cryoconite	Proteobacteria
cryoconite3_28_c00268_NODE_33...region001	c00268_NODE_33..	NODE_33163_length_3388_cov_17.182118	arylpolyene	Others	cryoconite3_28	MAG	Cryoconite	Proteobacteria
cryoconite3_28_c00277_NODE_36...region001	c00277_NODE_36..	NODE_36186_length_3166_cov_25.486982	terpene	Terpene	cryoconite3_28	MAG	Cryoconite	Proteobacteria
cryoconite3_3_c00005_NODE_92...region001	c00005_NODE_92..	NODE_920_length_35562_cov_29.614386	redox-cofactor	RiPPs	cryoconite3_3	MAG	Cryoconite	Actinobacteria
cryoconite3_3_c00034_NODE_28...region001	c00034_NODE_28..	NODE_2874_length_19180_cov_29.478379	linaridin	RiPPs	cryoconite3_3	MAG	Cryoconite	Actinobacteria
cryoconite3_3_c00046_NODE_42...region001	c00046_NODE_42..	NODE_4252_length_15077_cov_29.689256	betalactone	Others	cryoconite3_3	MAG	Cryoconite	Actinobacteria
cryoconite3_3_c00133_NODE_13...region001	c00133_NODE_13..	NODE_13320_length_6870_cov_33.123698	terpene	Terpene	cryoconite3_3	MAG	Cryoconite	Actinobacteria
cryoconite3_3_c00185_NODE_19...region001	c00185_NODE_19..	NODE_19789_length_5077_cov_29.587814	terpene	Terpene	cryoconite3_3	MAG	Cryoconite	Actinobacteria
cryoconite3_3_c00345_NODE_64...region001	c00345_NODE_64..	NODE_64355_length_2043_cov_27.266097	RiPP-like	RiPPs	cryoconite3_3	MAG	Cryoconite	Actinobacteria
cryoconite3_3_c00397_NODE_91...region001	c00397_NODE_91..	NODE_91641_length_1587_cov_30.597911	T3PKS	PKSother	cryoconite3_3	MAG	Cryoconite	Actinobacteria
cryoconite3_4_c00010_NODE_83...region001	c00010_NODE_83..	NODE_837_length_37440_cov_11.955062	T3PKS	PKSother	cryoconite3_4	MAG	Cryoconite	Proteobacteria
cryoconite3_4_c00037_NODE_25...region001	c00037_NODE_25..	NODE_2572_length_20349_cov_10.962698	NRPS-like	NRPS	cryoconite3_4	MAG	Cryoconite	Proteobacteria
cryoconite3_4_c00081_NODE_56...region001	c00081_NODE_56..	NODE_5668_length_12570_cov_10.732881	NRPS.NRPS-like	NRPS	cryoconite3_4	MAG	Cryoconite	Proteobacteria
cryoconite3_5_c00044_NODE_52...region001	c00044_NODE_52..	NODE_5247_length_13231_cov_6.152322	terpene	Terpene	cryoconite3_5	MAG	Cryoconite	Verrucomicrobia
cryoconite3_5_c00078_NODE_76...region001	c00078_NODE_76..	NODE_7686_length_10202_cov_6.318912	RiPP-like	RiPPs	cryoconite3_5	MAG	Cryoconite	Verrucomicrobia
cryoconite3_5_c00135_NODE_11...region001	c00135_NODE_11..	NODE_11953_length_7443_cov_5.264212	terpene	Terpene	cryoconite3_5	MAG	Cryoconite	Verrucomicrobia
cryoconite3_5_c00345_NODE_29...region001	c00345_NODE_29..	NODE_29125_length_3742_cov_5.486303	terpene	Terpene	cryoconite3_5	MAG	Cryoconite	Verrucomicrobia
cryoconite3_5_c00459_NODE_48...region001	c00459_NODE_48..	NODE_48474_length_2523_cov_6.361831	terpene	Terpene	cryoconite3_5	MAG	Cryoconite	Verrucomicrobia
cryoconite3_5_c00506_NODE_65...region001	c00506_NODE_65..	NODE_65605_length_2016_cov_3.792963	arylpolyene	Others	cryoconite3_5	MAG	Cryoconite	Verrucomicrobia
cryoconite3_6_c00001_NODE_47...region001	c00001_NODE_47..	NODE_47_length_112440_cov_20.498047	terpene	Terpene	cryoconite3_6	MAG	Cryoconite	Gemmatimonadetes
cryoconite3_6_c00029_NODE_88...region001	c00029_NODE_88..	NODE_880_length_36590_cov_17.148898	terpene	Terpene	cryoconite3_6	MAG	Cryoconite	Gemmatimonadetes
cryoconite3_6_c00061_NODE_23...region001	c00061_NODE_23..	NODE_2317_length_21610_cov_16.458455	terpene	Terpene	cryoconite3_6	MAG	Cryoconite	Gemmatimonadetes
cryoconite3_6_c00100_NODE_47...region001	c00100_NODE_47..	NODE_4704_length_14200_cov_12.166914	NRPS.T1PKS	PKS-NRP_Hybrids	cryoconite3_6	MAG	Cryoconite	Gemmatimonadetes
cryoconite3_7_c00014_NODE_60...region001	c00014_NODE_60..	NODE_604_length_43392_cov_10.496435	NRPS	NRPS	cryoconite3_7	MAG	Cryoconite	Proteobacteria
cryoconite3_7_c00015_NODE_60...region001	c00015_NODE_60..	NODE_607_length_43379_cov_11.428469	RiPP-like	RiPPs	cryoconite3_7	MAG	Cryoconite	Proteobacteria
cryoconite3_7_c00018_NODE_67...region001	c00018_NODE_67..	NODE_673_length_41574_cov_11.741371	NRPS-like.T1PKS	PKS-NRP_Hybrids	cryoconite3_7	MAG	Cryoconite	Proteobacteria
cryoconite3_7_c00033_NODE_13...region001	c00033_NODE_13..	NODE_1396_length_28735_cov_11.784937	arylpolyene	Others	cryoconite3_7	MAG	Cryoconite	Proteobacteria
cryoconite3_8_c00002_NODE_10...region001	c00002_NODE_10..	NODE_10_length_224399_cov_12.870012	T3PKS	PKSother	cryoconite3_8	MAG	Cryoconite	Acidobacteria
cryoconite3_8_c00005_NODE_25...region001	c00005_NODE_25..	NODE_25_length_137641_cov_11.558523	NRPS-like	NRPS	cryoconite3_8	MAG	Cryoconite	Acidobacteria
cryoconite3_8_c00014_NODE_14...region001	c00014_NODE_14..	NODE_144_length_76397_cov_11.128186	terpene	Terpene	cryoconite3_8	MAG	Cryoconite	Acidobacteria
cryoconite3_8_c00018_NODE_19...region001	c00018_NODE_19..	NODE_195_length_68721_cov_11.624778	ranthipeptide	RiPPs	cryoconite3_8	MAG	Cryoconite	Acidobacteria
cryoconite3_8_c00042_NODE_81...region001	c00042_NODE_81..	NODE_817_length_37802_cov_11.122261	ladderane	Others	cryoconite3_8	MAG	Cryoconite	Acidobacteria
cryoconite3_8_c00055_NODE_12...region001	c00055_NODE_12..	NODE_1240_length_30504_cov_11.059148	terpene	Terpene	cryoconite3_8	MAG	Cryoconite	Acidobacteria
cryoconite3_8_c00090_NODE_33...region001	c00090_NODE_33..	NODE_3365_length_17426_cov_10.567670	terpene	Terpene	cryoconite3_8	MAG	Cryoconite	Acidobacteria
cryoconite3_8_c00131_NODE_11...region001	c00131_NODE_11..	NODE_11305_length_7743_cov_10.260406	terpene	Terpene	cryoconite3_8	MAG	Cryoconite	Acidobacteria
cryoconite3_9_c00008_NODE_87...region001	c00008_NODE_87..	NODE_87_length_91612_cov_22.827648	terpene	Terpene	cryoconite3_9	MAG	Cryoconite	Proteobacteria
cryoconite3_9_c00010_NODE_13...region001	c00010_NODE_13..	NODE_139_length_76855_cov_20.760039	terpene	Terpene	cryoconite3_9	MAG	Cryoconite	Proteobacteria
cryoconite3_9_c00024_NODE_47...region001	c00024_NODE_47..	NODE_473_length_48113_cov_22.653460	T1PKS	PKSI	cryoconite3_9	MAG	Cryoconite	Proteobacteria
cryoconite3_9_c00028_NODE_54...region001	c00028_NODE_54..	NODE_549_length_45218_cov_23.222306	RiPP-like	RiPPs	cryoconite3_9	MAG	Cryoconite	Proteobacteria
cryoconite3_9_c00030_NODE_61...region001	c00030_NODE_61..	NODE_618_length_43138_cov_24.479586	arylpolyene	Others	cryoconite3_9	MAG	Cryoconite	Proteobacteria
DC1.2.region001	contig_1	Genus species strain strain	NRPS-like	NRPS	DC1.2	Isolate	Cryoconite	Proteobacteria
DC1.2.region002	contig_1	Genus species strain strain	arylpolyene	Others	DC1.2	Isolate	Cryoconite	Proteobacteria
DC1.2.region003	contig_1	Genus species strain strain	RiPP-like	RiPPs	DC1.2	Isolate	Cryoconite	Proteobacteria
DC1.2.region004	contig_1	Genus species strain strain	betalactone	Others	DC1.2	Isolate	Cryoconite	Proteobacteria
DC1.2.region005	contig_1	Genus species strain strain	NRPS.hserlactone	Others	DC1.2	Isolate	Cryoconite	Proteobacteria
DC1.2.region006	contig_1	Genus species strain strain	NRPS	NRPS	DC1.2	Isolate	Cryoconite	Proteobacteria
DC1.2.region007	contig_1	Genus species strain strain	NRPS	NRPS	DC1.2	Isolate	Cryoconite	Proteobacteria
DC1.2.region008	contig_1	Genus species strain strain	NAGGN	Others	DC1.2	Isolate	Cryoconite	Proteobacteria
DC1.2.region009	contig_1	Genus species strain strain	redox-cofactor	RiPPs	DC1.2	Isolate	Cryoconite	Proteobacteria
DC1.2.region010	contig_1	Genus species strain strain	RiPP-like	RiPPs	DC1.2	Isolate	Cryoconite	Proteobacteria
FG1.region001	contig_1	Genus species strain strain	NRPS-like.betalactone	Others	FG1	Isolate	Cryoconite	Proteobacteria
FG1.region002	contig_1	Genus species strain strain	redox-cofactor	RiPPs	FG1	Isolate	Cryoconite	Proteobacteria
FG1.region003	contig_1	Genus species strain strain	RiPP-like	RiPPs	FG1	Isolate	Cryoconite	Proteobacteria
FG1.region004	contig_1	Genus species strain strain	NRPS-like	NRPS	FG1	Isolate	Cryoconite	Proteobacteria
FG1.region005	contig_1	Genus species strain strain	arylpolyene	Others	FG1	Isolate	Cryoconite	Proteobacteria
FG1.region006	contig_1	Genus species strain strain	RiPP-like	RiPPs	FG1	Isolate	Cryoconite	Proteobacteria
FG1.region007	contig_1	Genus species strain strain	betalactone	Others	FG1	Isolate	Cryoconite	Proteobacteria
FG1.region008	contig_1	Genus species strain strain	NRPS	NRPS	FG1	Isolate	Cryoconite	Proteobacteria
FG1.region009	contig_1	Genus species strain strain	NRPS	NRPS	FG1	Isolate	Cryoconite	Proteobacteria
FG1.region010	contig_1	Genus species strain strain	betalactone	Others	FG1	Isolate	Cryoconite	Proteobacteria
FG1.region011	contig_1	Genus species strain strain	betalactone	Others	FG1	Isolate	Cryoconite	Proteobacteria
FG1.region012	contig_1	Genus species strain strain	LAP	RiPPs	FG1	Isolate	Cryoconite	Proteobacteria
FG1.region013	contig_1	Genus species strain strain	NAGGN	Others	FG1	Isolate	Cryoconite	Proteobacteria
FG1.region014	contig_1	Genus species strain strain	NRPS	NRPS	FG1	Isolate	Cryoconite	Proteobacteria
FG1.region015	contig_1	Genus species strain strain	siderophore	Others	FG1	Isolate	Cryoconite	Proteobacteria
filter1_1_c00018_NODE_32...region001	c00018_NODE_32..	NODE_329_length_48516_cov_14.791853	terpene	Terpene	filter1_1	MAG	Ice	Bacteroidetes
filter1_1_c00064_NODE_19...region001	c00064_NODE_19..	NODE_1933_length_13864_cov_15.665146	T3PKS	PKSother	filter1_1	MAG	Ice	Bacteroidetes
filter1_10_c00005_NODE_10...region001	c00005_NODE_10..	NODE_103_length_93213_cov_22.714732	RiPP-like	RiPPs	filter1_10	MAG	Ice	Proteobacteria
filter1_10_c00027_NODE_30...region001	c00027_NODE_30..	NODE_308_length_50507_cov_31.328253	lassopeptide	RiPPs	filter1_10	MAG	Ice	Proteobacteria
filter1_10_c00037_NODE_42...region001	c00037_NODE_42..	NODE_429_length_41036_cov_26.636881	arylpolyene	Others	filter1_10	MAG	Ice	Proteobacteria
filter1_10_c00050_NODE_56...region001	c00050_NODE_56..	NODE_563_length_34222_cov_34.224193	redox-cofactor	RiPPs	filter1_10	MAG	Ice	Proteobacteria
filter1_10_c00059_NODE_60...region001	c00059_NODE_60..	NODE_607_length_32480_cov_24.472444	terpene	Terpene	filter1_10	MAG	Ice	Proteobacteria
filter1_10_c00150_NODE_22...region001	c00150_NODE_22..	NODE_2214_length_12350_cov_26.088735	terpene	Terpene	filter1_10	MAG	Ice	Proteobacteria
filter1_11_c00016_NODE_20...region001	c00016_NODE_20..	NODE_204_length_64444_cov_96.508845	NAPAA	NRPS	filter1_11	MAG	Ice	Bacteroidetes
filter1_11_c00035_NODE_47...region001	c00035_NODE_47..	NODE_478_length_37769_cov_99.907992	terpene	Terpene	filter1_11	MAG	Ice	Bacteroidetes
filter1_11_c00039_NODE_55...region001	c00039_NODE_55..	NODE_558_length_34355_cov_93.142828	T3PKS	PKSother	filter1_11	MAG	Ice	Bacteroidetes
filter1_11_c00061_NODE_10...region001	c00061_NODE_10..	NODE_1001_length_22723_cov_83.390330	terpene	Terpene	filter1_11	MAG	Ice	Bacteroidetes
filter1_12_c00024_NODE_81...region001	c00024_NODE_81..	NODE_817_length_26016_cov_9.118639	RiPP-like	RiPPs	filter1_12	MAG	Ice	Proteobacteria
filter1_12_c00088_NODE_17...region001	c00088_NODE_17..	NODE_1762_length_14953_cov_11.947577	hserlactone	Others	filter1_12	MAG	Ice	Proteobacteria
filter1_12_c00177_NODE_30...region001	c00177_NODE_30..	NODE_3062_length_9435_cov_5.923134	transAT-PKS-like	PKSother	filter1_12	MAG	Ice	Proteobacteria
filter1_12_c00197_NODE_32...region001	c00197_NODE_32..	NODE_3288_length_8942_cov_9.034432	terpene	Terpene	filter1_12	MAG	Ice	Proteobacteria
filter1_12_c00213_NODE_35...region001	c00213_NODE_35..	NODE_3547_length_8413_cov_7.755683	betalactone	Others	filter1_12	MAG	Ice	Proteobacteria
filter1_12_c00221_NODE_37...region001	c00221_NODE_37..	NODE_3772_length_8026_cov_9.069251	terpene	Terpene	filter1_12	MAG	Ice	Proteobacteria
filter1_12_c00251_NODE_49...region001	c00251_NODE_49..	NODE_4943_length_6710_cov_10.131180	terpene	Terpene	filter1_12	MAG	Ice	Proteobacteria
filter1_12_c00305_NODE_68...region001	c00305_NODE_68..	NODE_6817_length_5439_cov_9.009658	hserlactone	Others	filter1_12	MAG	Ice	Proteobacteria
filter1_2_c00058_NODE_10...region001	c00058_NODE_10..	NODE_1006_length_22644_cov_33.217540	T3PKS	PKSother	filter1_2	MAG	Ice	Bacteroidetes
filter1_2_c00067_NODE_11...region001	c00067_NODE_11..	NODE_1167_length_20481_cov_27.353814	NAPAA	NRPS	filter1_2	MAG	Ice	Bacteroidetes
filter1_2_c00070_NODE_11...region001	c00070_NODE_11..	NODE_1179_length_20305_cov_35.750025	terpene	Terpene	filter1_2	MAG	Ice	Bacteroidetes
filter1_2_c00086_NODE_13...region001	c00086_NODE_13..	NODE_1305_length_18870_cov_26.320117	NRPS-like.T1PKS	PKS-NRP_Hybrids	filter1_2	MAG	Ice	Bacteroidetes
filter1_2_c00122_NODE_20...region001	c00122_NODE_20..	NODE_2051_length_13135_cov_31.191972	terpene	Terpene	filter1_2	MAG	Ice	Bacteroidetes
filter1_2_c00282_NODE_10...region001	c00282_NODE_10..	NODE_10591_length_4169_cov_30.832766	NRPS	NRPS	filter1_2	MAG	Ice	Bacteroidetes
filter1_3_c00048_NODE_16...region001	c00048_NODE_16..	NODE_1631_length_15807_cov_10.091290	terpene	Terpene	filter1_3	MAG	Ice	Proteobacteria
filter1_3_c00091_NODE_26...region001	c00091_NODE_26..	NODE_2685_length_10485_cov_8.047555	terpene	Terpene	filter1_3	MAG	Ice	Proteobacteria
filter1_3_c00094_NODE_27...region001	c00094_NODE_27..	NODE_2754_length_10265_cov_8.278550	terpene	Terpene	filter1_3	MAG	Ice	Proteobacteria
filter1_3_c00164_NODE_51...region001	c00164_NODE_51..	NODE_5141_length_6537_cov_9.442147	T3PKS	PKSother	filter1_3	MAG	Ice	Proteobacteria
filter1_3_c00245_NODE_11...region001	c00245_NODE_11..	NODE_11665_length_3940_cov_8.797426	terpene	Terpene	filter1_3	MAG	Ice	Proteobacteria
filter1_4_c00034_NODE_11...region001	c00034_NODE_11..	NODE_1181_length_20229_cov_22.723704	terpene	Terpene	filter1_4	MAG	Ice	Armatimonadetes
filter1_4_c00047_NODE_14...region001	c00047_NODE_14..	NODE_1481_length_17140_cov_24.770559	RRE-containing	RiPPs	filter1_4	MAG	Ice	Armatimonadetes
filter1_4_c00115_NODE_28...region001	c00115_NODE_28..	NODE_2857_length_9928_cov_22.174111	terpene	Terpene	filter1_4	MAG	Ice	Armatimonadetes
filter1_5_c00005_NODE_40...region001	c00005_NODE_40..	NODE_40_length_127370_cov_24.806017	terpene	Terpene	filter1_5	MAG	Ice	Acidobacteria
filter1_5_c00013_NODE_11...region001	c00013_NODE_11..	NODE_110_length_88926_cov_23.497631	terpene	Terpene	filter1_5	MAG	Ice	Acidobacteria
filter1_5_c00028_NODE_30...region001	c00028_NODE_30..	NODE_306_length_50732_cov_28.775519	T3PKS	PKSother	filter1_5	MAG	Ice	Acidobacteria
filter1_5_c00038_NODE_74...region001	c00038_NODE_74..	NODE_740_length_28369_cov_25.857526	T3PKS.redox-cofactor	Others	filter1_5	MAG	Ice	Acidobacteria
filter1_5_c00060_NODE_40...region001	c00060_NODE_40..	NODE_4024_length_7702_cov_27.814568	T3PKS	PKSother	filter1_5	MAG	Ice	Acidobacteria
filter1_6_c00002_NODE_3_...region001	c00002_NODE_3_..	NODE_3_length_220727_cov_11.131675	T3PKS	PKSother	filter1_6	MAG	Ice	Bacteroidetes
filter1_6_c00029_NODE_40...region001	c00029_NODE_40..	NODE_402_length_42583_cov_10.450174	terpene	Terpene	filter1_6	MAG	Ice	Bacteroidetes
filter1_7_c00007_NODE_58...region001	c00007_NODE_58..	NODE_58_length_111340_cov_13.638352	terpene	Terpene	filter1_7	MAG	Ice	Acidobacteria
filter1_7_c00009_NODE_75...region001	c00009_NODE_75..	NODE_75_length_105361_cov_15.404649	terpene	Terpene	filter1_7	MAG	Ice	Acidobacteria
filter1_7_c00014_NODE_14...region001	c00014_NODE_14..	NODE_145_length_76814_cov_14.513529	thioamide-NRP	NRPS	filter1_7	MAG	Ice	Acidobacteria
filter1_7_c00016_NODE_16...region001	c00016_NODE_16..	NODE_166_length_73036_cov_17.985640	T3PKS	PKSother	filter1_7	MAG	Ice	Acidobacteria
filter1_7_c00018_NODE_19...region001	c00018_NODE_19..	NODE_193_length_66088_cov_16.501204	RRE-containing.lassopeptide	RiPPs	filter1_7	MAG	Ice	Acidobacteria
filter1_7_c00020_NODE_21...region001	c00020_NODE_21..	NODE_216_length_62163_cov_14.527452	NRPS.T1PKS	PKS-NRP_Hybrids	filter1_7	MAG	Ice	Acidobacteria
filter1_7_c00050_NODE_83...region001	c00050_NODE_83..	NODE_837_length_25433_cov_14.617228	terpene	Terpene	filter1_7	MAG	Ice	Acidobacteria
filter1_7_c00113_NODE_96...region001	c00113_NODE_96..	NODE_9633_length_4410_cov_19.432836	T3PKS	PKSother	filter1_7	MAG	Ice	Acidobacteria
filter1_8_c00011_NODE_75...region001	c00011_NODE_75..	NODE_755_length_27897_cov_7.160297	T3PKS	PKSother	filter1_8	MAG	Ice	Proteobacteria
filter1_8_c00096_NODE_22...region001	c00096_NODE_22..	NODE_2289_length_11973_cov_7.463333	RiPP-like	RiPPs	filter1_8	MAG	Ice	Proteobacteria
filter1_8_c00106_NODE_25...region001	c00106_NODE_25..	NODE_2523_length_11102_cov_6.535258	NRPS-like	NRPS	filter1_8	MAG	Ice	Proteobacteria
filter1_8_c00231_NODE_68...region001	c00231_NODE_68..	NODE_6801_length_5447_cov_5.961239	terpene	Terpene	filter1_8	MAG	Ice	Proteobacteria
filter1_8_c00246_NODE_73...region001	c00246_NODE_73..	NODE_7354_length_5206_cov_6.309649	redox-cofactor	RiPPs	filter1_8	MAG	Ice	Proteobacteria
filter1_9c00001_NODE_92...region001	c00001_NODE_92..	NODE_92_length_97131_cov_16.371740	terpene	Terpene	filter1_9	MAG	Ice	Proteobacteria
filter1_9c00001_NODE_92...region002	c00001_NODE_92..	NODE_92_length_97131_cov_16.371740	terpene	Terpene	filter1_9	MAG	Ice	Proteobacteria
filter1_9c00014_NODE_32...region001	c00014_NODE_32..	NODE_324_length_49174_cov_15.214520	NRPS.T1PKS	PKS-NRP_Hybrids	filter1_9	MAG	Ice	Proteobacteria
filter1_9c00016_NODE_35...region001	c00016_NODE_35..	NODE_355_length_45968_cov_18.143140	redox-cofactor.arylpolyene	Others	filter1_9	MAG	Ice	Proteobacteria
filter1_9c00093_NODE_20...region001	c00093_NODE_20..	NODE_2059_length_13102_cov_15.106155	arylpolyene	Others	filter1_9	MAG	Ice	Proteobacteria
filter1_9c00186_NODE_14...region001	c00186_NODE_14..	NODE_14387_length_3485_cov_6.453644	terpene	Terpene	filter1_9	MAG	Ice	Proteobacteria
filter2_1_c00049_NODE_16...region001	c00049_NODE_16..	NODE_1631_length_15807_cov_10.091290	terpene	Terpene	filter2_1	MAG	Ice	Proteobacteria
filter2_1_c00093_NODE_26...region001	c00093_NODE_26..	NODE_2685_length_10485_cov_8.047555	terpene	Terpene	filter2_1	MAG	Ice	Proteobacteria
filter2_1_c00096_NODE_27...region001	c00096_NODE_27..	NODE_2754_length_10265_cov_8.278550	terpene	Terpene	filter2_1	MAG	Ice	Proteobacteria
filter2_1_c00167_NODE_51...region001	c00167_NODE_51..	NODE_5141_length_6537_cov_9.442147	T3PKS	PKSother	filter2_1	MAG	Ice	Proteobacteria
filter2_1_c00249_NODE_11...region001	c00249_NODE_11..	NODE_11665_length_3940_cov_8.797426	terpene	Terpene	filter2_1	MAG	Ice	Proteobacteria
filter2_2_c00034_NODE_11...region001	c00034_NODE_11..	NODE_1181_length_20229_cov_22.723704	terpene	Terpene	filter2_2	MAG	Ice	Armatimonadetes
filter2_2_c00047_NODE_14...region001	c00047_NODE_14..	NODE_1481_length_17140_cov_24.770559	RRE-containing	RiPPs	filter2_2	MAG	Ice	Armatimonadetes
filter2_2_c00115_NODE_28...region001	c00115_NODE_28..	NODE_2857_length_9928_cov_22.174111	terpene	Terpene	filter2_2	MAG	Ice	Armatimonadetes
filter2_3_c00005_NODE_40...region001	c00005_NODE_40..	NODE_40_length_127370_cov_24.806017	terpene	Terpene	filter2_3	MAG	Ice	Acidobacteria
filter2_3_c00013_NODE_11...region001	c00013_NODE_11..	NODE_110_length_88926_cov_23.497631	terpene	Terpene	filter2_3	MAG	Ice	Acidobacteria
filter2_3_c00028_NODE_30...region001	c00028_NODE_30..	NODE_306_length_50732_cov_28.775519	T3PKS	PKSother	filter2_3	MAG	Ice	Acidobacteria
filter2_3_c00038_NODE_74...region001	c00038_NODE_74..	NODE_740_length_28369_cov_25.857526	T3PKS.redox-cofactor	Others	filter2_3	MAG	Ice	Acidobacteria
filter2_3_c00060_NODE_40...region001	c00060_NODE_40..	NODE_4024_length_7702_cov_27.814568	T3PKS	PKSother	filter2_3	MAG	Ice	Acidobacteria
filter2_4_c00002_NODE_3_...region001	c00002_NODE_3_..	NODE_3_length_220727_cov_11.131675	T3PKS	PKSother	filter2_4	MAG	Ice	Bacteroidetes
filter2_4_c00029_NODE_40...region001	c00029_NODE_40..	NODE_402_length_42583_cov_10.450174	terpene	Terpene	filter2_4	MAG	Ice	Bacteroidetes
filter2_5_c00058_NODE_10...region001	c00058_NODE_10..	NODE_1006_length_22644_cov_33.217540	T3PKS	PKSother	filter2_5	MAG	Ice	Bacteroidetes
filter2_5_c00067_NODE_11...region001	c00067_NODE_11..	NODE_1167_length_20481_cov_27.353814	NAPAA	NRPS	filter2_5	MAG	Ice	Bacteroidetes
filter2_5_c00070_NODE_11...region001	c00070_NODE_11..	NODE_1179_length_20305_cov_35.750025	terpene	Terpene	filter2_5	MAG	Ice	Bacteroidetes
filter2_5_c00086_NODE_13...region001	c00086_NODE_13..	NODE_1305_length_18870_cov_26.320117	NRPS-like.T1PKS	PKS-NRP_Hybrids	filter2_5	MAG	Ice	Bacteroidetes
filter2_5_c00122_NODE_20...region001	c00122_NODE_20..	NODE_2051_length_13135_cov_31.191972	terpene	Terpene	filter2_5	MAG	Ice	Bacteroidetes
filter2_5_c00282_NODE_10...region001	c00282_NODE_10..	NODE_10591_length_4169_cov_30.832766	NRPS	NRPS	filter2_5	MAG	Ice	Bacteroidetes
filter2_6_c00001_NODE_92...region001	c00001_NODE_92..	NODE_92_length_97131_cov_16.371740	terpene	Terpene	filter2_6	MAG	Ice	Proteobacteria
filter2_6_c00013_NODE_32...region001	c00013_NODE_32..	NODE_324_length_49174_cov_15.214520	NRPS.T1PKS	PKS-NRP_Hybrids	filter2_6	MAG	Ice	Proteobacteria
filter2_6_c00015_NODE_35...region001	c00015_NODE_35..	NODE_355_length_45968_cov_18.143140	redox-cofactor.arylpolyene	Others	filter2_6	MAG	Ice	Proteobacteria
filter2_6_c00092_NODE_20...region001	c00092_NODE_20..	NODE_2059_length_13102_cov_15.106155	arylpolyene	Others	filter2_6	MAG	Ice	Proteobacteria
filter2_6_c00184_NODE_14...region001	c00184_NODE_14..	NODE_14387_length_3485_cov_6.453644	terpene	Terpene	filter2_6	MAG	Ice	Proteobacteria
filter2_7_c00005_NODE_10...region001	c00005_NODE_10..	NODE_103_length_93213_cov_22.714732	RiPP-like	RiPPs	filter2_7	MAG	Ice	Proteobacteria
filter2_7_c00026_NODE_30...region001	c00026_NODE_30..	NODE_308_length_50507_cov_31.328253	lassopeptide	RiPPs	filter2_7	MAG	Ice	Proteobacteria
filter2_7_c00034_NODE_42...region001	c00034_NODE_42..	NODE_429_length_41036_cov_26.636881	arylpolyene	Others	filter2_7	MAG	Ice	Proteobacteria
filter2_7_c00047_NODE_56...region001	c00047_NODE_56..	NODE_563_length_34222_cov_34.224193	redox-cofactor	RiPPs	filter2_7	MAG	Ice	Proteobacteria
filter2_7_c00056_NODE_60...region001	c00056_NODE_60..	NODE_607_length_32480_cov_24.472444	terpene	Terpene	filter2_7	MAG	Ice	Proteobacteria
filter2_7_c00146_NODE_22...region001	c00146_NODE_22..	NODE_2214_length_12350_cov_26.088735	terpene	Terpene	filter2_7	MAG	Ice	Proteobacteria
filter2_8_c00016_NODE_20...region001	c00016_NODE_20..	NODE_204_length_64444_cov_96.508845	NAPAA	NRPS	filter2_8	MAG	Ice	Bacteroidetes
filter2_8_c00034_NODE_47...region001	c00034_NODE_47..	NODE_478_length_37769_cov_99.907992	terpene	Terpene	filter2_8	MAG	Ice	Bacteroidetes
filter2_8_c00038_NODE_55...region001	c00038_NODE_55..	NODE_558_length_34355_cov_93.142828	T3PKS	PKSother	filter2_8	MAG	Ice	Bacteroidetes
filter2_8_c00063_NODE_10...region001	c00063_NODE_10..	NODE_1001_length_22723_cov_83.390330	terpene	Terpene	filter2_8	MAG	Ice	Bacteroidetes
filter3_1_c00009_NODE_59...region001	c00009_NODE_59..	NODE_59_length_116445_cov_21.665238	terpene	Terpene	filter3_1	MAG	Ice	Acidobacteria
filter3_1_c00018_NODE_18...region001	c00018_NODE_18..	NODE_189_length_64749_cov_20.819860	terpene	Terpene	filter3_1	MAG	Ice	Acidobacteria
filter3_1_c00019_NODE_24...region001	c00019_NODE_24..	NODE_242_length_56533_cov_21.022894	terpene	Terpene	filter3_1	MAG	Ice	Acidobacteria
filter3_1_c00021_NODE_28...region001	c00021_NODE_28..	NODE_287_length_50401_cov_25.710503	T3PKS	PKSother	filter3_1	MAG	Ice	Acidobacteria
filter3_1_c00037_NODE_71...region001	c00037_NODE_71..	NODE_713_length_28493_cov_22.572544	T3PKS.redox-cofactor	Others	filter3_1	MAG	Ice	Acidobacteria
filter3_10_c00034_NODE_46...region001	c00034_NODE_46..	NODE_464_length_37823_cov_83.706445	terpene	Terpene	filter3_10	MAG	Ice	Bacteroidetes
filter3_10_c00038_NODE_50...region001	c00038_NODE_50..	NODE_503_length_36177_cov_77.861359	NAPAA	NRPS	filter3_10	MAG	Ice	Bacteroidetes
filter3_10_c00042_NODE_54...region001	c00042_NODE_54..	NODE_546_length_34342_cov_78.119346	T3PKS	PKSother	filter3_10	MAG	Ice	Bacteroidetes
filter3_10_c00057_NODE_92...region001	c00057_NODE_92..	NODE_926_length_23091_cov_69.774570	terpene	Terpene	filter3_10	MAG	Ice	Bacteroidetes
filter3_11_c00070_NODE_11...region001	c00070_NODE_11..	NODE_1105_length_20490_cov_21.997406	NAPAA	NRPS	filter3_11	MAG	Ice	Bacteroidetes
filter3_11_c00071_NODE_11...region001	c00071_NODE_11..	NODE_1110_length_20385_cov_27.566798	terpene	Terpene	filter3_11	MAG	Ice	Bacteroidetes
filter3_11_c00084_NODE_12...region001	c00084_NODE_12..	NODE_1213_length_19106_cov_20.475408	terpene	Terpene	filter3_11	MAG	Ice	Bacteroidetes
filter3_11_c00129_NODE_19...region001	c00129_NODE_19..	NODE_1996_length_12528_cov_21.890083	NRPS-like.T1PKS	PKS-NRP_Hybrids	filter3_11	MAG	Ice	Bacteroidetes
filter3_11_c00144_NODE_22...region001	c00144_NODE_22..	NODE_2262_length_11073_cov_26.268742	T3PKS	PKSother	filter3_11	MAG	Ice	Bacteroidetes
filter3_11_c00294_NODE_14...region001	c00294_NODE_14..	NODE_14089_length_3338_cov_23.223576	NRPS	NRPS	filter3_11	MAG	Ice	Bacteroidetes
filter3_12_c00005_NODE_20...region001	c00005_NODE_20..	NODE_207_length_61092_cov_14.394597	terpene	Terpene	filter3_12	MAG	Ice	Proteobacteria
filter3_12_c00006_NODE_21...region001	c00006_NODE_21..	NODE_216_length_59632_cov_13.852359	NRPS.T1PKS	PKS-NRP_Hybrids	filter3_12	MAG	Ice	Proteobacteria
filter3_12_c00044_NODE_69...region001	c00044_NODE_69..	NODE_698_length_29031_cov_17.179769	redox-cofactor	RiPPs	filter3_12	MAG	Ice	Proteobacteria
filter3_12_c00059_NODE_10...region001	c00059_NODE_10..	NODE_1022_length_21642_cov_14.130866	terpene	Terpene	filter3_12	MAG	Ice	Proteobacteria
filter3_12_c00081_NODE_14...region001	c00081_NODE_14..	NODE_1487_length_16149_cov_16.203492	arylpolyene	Others	filter3_12	MAG	Ice	Proteobacteria
filter3_12_c00093_NODE_19...region001	c00093_NODE_19..	NODE_1919_length_13022_cov_13.797872	arylpolyene	Others	filter3_12	MAG	Ice	Proteobacteria
filter3_2_c00034_NODE_88...region001	c00034_NODE_88..	NODE_887_length_23905_cov_10.091363	terpene	Terpene	filter3_2	MAG	Ice	Proteobacteria
filter3_2_c00044_NODE_10...region001	c00044_NODE_10..	NODE_1040_length_21329_cov_11.817430	hserlactone	Others	filter3_2	MAG	Ice	Proteobacteria
filter3_2_c00045_NODE_10...region001	c00045_NODE_10..	NODE_1043_length_21292_cov_9.280030	RiPP-like	RiPPs	filter3_2	MAG	Ice	Proteobacteria
filter3_2_c00129_NODE_20...region001	c00129_NODE_20..	NODE_2067_length_12129_cov_7.636906	betalactone	Others	filter3_2	MAG	Ice	Proteobacteria
filter3_2_c00157_NODE_24...region001	c00157_NODE_24..	NODE_2459_length_10255_cov_8.531176	terpene	Terpene	filter3_2	MAG	Ice	Proteobacteria
filter3_2_c00270_NODE_53...region001	c00270_NODE_53..	NODE_5389_length_5884_cov_8.072054	hserlactone	Others	filter3_2	MAG	Ice	Proteobacteria
filter3_2_c00363_NODE_11...region001	c00363_NODE_11..	NODE_11023_length_3848_cov_5.632745	transAT-PKS-like	PKSother	filter3_2	MAG	Ice	Proteobacteria
filter3_2_c00386_NODE_12...region001	c00386_NODE_12..	NODE_12564_length_3565_cov_5.958405	transAT-PKS-like	PKSother	filter3_2	MAG	Ice	Proteobacteria
filter3_2_c00464_NODE_24...region001	c00464_NODE_24..	NODE_24111_length_2443_cov_8.884841	terpene	Terpene	filter3_2	MAG	Ice	Proteobacteria
filter3_3_c00021_NODE_10...region001	c00021_NODE_10..	NODE_1030_length_21512_cov_22.356713	RRE-containing	RiPPs	filter3_3	MAG	Ice	Armatimonadetes
filter3_3_c00108_NODE_25...region001	c00108_NODE_25..	NODE_2565_length_9922_cov_20.909902	terpene	Terpene	filter3_3	MAG	Ice	Armatimonadetes
filter3_3_c00335_NODE_13...region001	c00335_NODE_13..	NODE_13714_length_3387_cov_22.621248	terpene	Terpene	filter3_3	MAG	Ice	Armatimonadetes
filter3_4_c00245_NODE_95...region001	c00245_NODE_95..	NODE_9560_length_4184_cov_4.840397	terpene	Terpene	filter3_4	MAG	Ice	Proteobacteria
filter3_4_c00302_NODE_14...region001	c00302_NODE_14..	NODE_14536_length_3279_cov_7.990074	RiPP-like	RiPPs	filter3_4	MAG	Ice	Proteobacteria
filter3_4_c00381_NODE_27...region001	c00381_NODE_27..	NODE_27656_length_2246_cov_6.325879	terpene	Terpene	filter3_4	MAG	Ice	Proteobacteria
filter3_5_c00005_NODE_63...region001	c00005_NODE_63..	NODE_63_length_112407_cov_13.033359	terpene	Terpene	filter3_5	MAG	Ice	Acidobacteria
filter3_5_c00013_NODE_15...region001	c00013_NODE_15..	NODE_153_length_74202_cov_12.089538	terpene	Terpene	filter3_5	MAG	Ice	Acidobacteria
filter3_5_c00017_NODE_17...region001	c00017_NODE_17..	NODE_174_length_69023_cov_12.107209	thioamide-NRP.terpene	Others	filter3_5	MAG	Ice	Acidobacteria
filter3_5_c00026_NODE_34...region001	c00026_NODE_34..	NODE_343_length_45048_cov_15.453004	T3PKS	PKSother	filter3_5	MAG	Ice	Acidobacteria
filter3_5_c00040_NODE_59...region001	c00040_NODE_59..	NODE_592_length_32728_cov_12.268356	NRPS.T1PKS	PKS-NRP_Hybrids	filter3_5	MAG	Ice	Acidobacteria
filter3_5_c00062_NODE_11...region001	c00062_NODE_11..	NODE_1136_length_19998_cov_15.086396	RRE-containing.lassopeptide	RiPPs	filter3_5	MAG	Ice	Acidobacteria
filter3_5_c00120_NODE_86...region001	c00120_NODE_86..	NODE_8632_length_4447_cov_16.127049	T3PKS	PKSother	filter3_5	MAG	Ice	Acidobacteria
filter3_6_c00023_NODE_43...region001	c00023_NODE_43..	NODE_439_length_39002_cov_13.196061	terpene	Terpene	filter3_6	MAG	Ice	Bacteroidetes
filter3_6_c00057_NODE_16...region001	c00057_NODE_16..	NODE_1677_length_14543_cov_18.247791	T3PKS	PKSother	filter3_6	MAG	Ice	Bacteroidetes
filter3_7_c00016_NODE_18...region001	c00016_NODE_18..	NODE_186_length_65853_cov_22.229323	RiPP-like	RiPPs	filter3_7	MAG	Ice	Proteobacteria
filter3_7_c00024_NODE_25...region001	c00024_NODE_25..	NODE_252_length_55464_cov_25.393979	arylpolyene	Others	filter3_7	MAG	Ice	Proteobacteria
filter3_7_c00035_NODE_34...region001	c00035_NODE_34..	NODE_345_length_44767_cov_29.493469	lassopeptide	RiPPs	filter3_7	MAG	Ice	Proteobacteria
filter3_7_c00048_NODE_45...region001	c00048_NODE_45..	NODE_457_length_38208_cov_23.308390	terpene	Terpene	filter3_7	MAG	Ice	Proteobacteria
filter3_7_c00057_NODE_58...region001	c00057_NODE_58..	NODE_581_length_33051_cov_32.564129	redox-cofactor	RiPPs	filter3_7	MAG	Ice	Proteobacteria
filter3_7_c00133_NODE_20...region001	c00133_NODE_20..	NODE_2029_length_12374_cov_24.891468	terpene	Terpene	filter3_7	MAG	Ice	Proteobacteria
filter3_8_c00010_NODE_98...region001	c00010_NODE_98..	NODE_98_length_94658_cov_9.494635	terpene	Terpene	filter3_8	MAG	Ice	Bacteroidetes
filter3_8_c00023_NODE_30...region001	c00023_NODE_30..	NODE_307_length_48519_cov_10.396150	T3PKS	PKSother	filter3_8	MAG	Ice	Bacteroidetes
filter3_9_c00009_NODE_10...region001	c00009_NODE_10..	NODE_1074_length_20877_cov_7.818509	terpene	Terpene	filter3_9	MAG	Ice	Proteobacteria
filter3_9_c00040_NODE_18...region001	c00040_NODE_18..	NODE_1810_length_13660_cov_7.952738	terpene	Terpene	filter3_9	MAG	Ice	Proteobacteria
filter3_9_c00086_NODE_29...region001	c00086_NODE_29..	NODE_2952_length_8885_cov_6.223783	terpene	Terpene	filter3_9	MAG	Ice	Proteobacteria
filter3_9_c00166_NODE_47...region001	c00166_NODE_47..	NODE_4792_length_6357_cov_7.497302	T3PKS	PKSother	filter3_9	MAG	Ice	Proteobacteria
filter3_9_c00425_NODE_46...region001	c00425_NODE_46..	NODE_46875_length_1603_cov_7.397287	terpene	Terpene	filter3_9	MAG	Ice	Proteobacteria
MH10.region001	contig_1	Genus species strain strain	NAGGN	Others	MH10	Isolate	Ice	Proteobacteria
MH10.region002	contig_1	Genus species strain strain	terpene	Terpene	MH10	Isolate	Ice	Proteobacteria
MH10.region003	contig_1	Genus species strain strain	siderophore	Others	MH10	Isolate	Ice	Proteobacteria
MH10.region004	contig_1	Genus species strain strain	RiPP-like	RiPPs	MH10	Isolate	Ice	Proteobacteria
MH10.region005	contig_1	Genus species strain strain	arylpolyene	Others	MH10	Isolate	Ice	Proteobacteria
MH10.region006	contig_1	Genus species strain strain	NRPS-like	NRPS	MH10	Isolate	Ice	Proteobacteria
MH10.region007	contig_1	Genus species strain strain	lanthipeptide-class-ii	RiPPs	MH10	Isolate	Ice	Proteobacteria
MH10.region008	contig_1	Genus species strain strain	redox-cofactor	RiPPs	MH10	Isolate	Ice	Proteobacteria
MH9.2.region001	contig_1	Genus species strain strain	RRE-containing	RiPPs	MH9.2	Isolate	Ice	Proteobacteria
MH9.2.region002	contig_1	Genus species strain strain	ranthipeptide	RiPPs	MH9.2	Isolate	Ice	Proteobacteria
MH9.2.region003	contig_1	Genus species strain strain	amglyccycl	Others	MH9.2	Isolate	Ice	Proteobacteria
MH9.2.region004	contig_1	Genus species strain strain	betalactone	Others	MH9.2	Isolate	Ice	Proteobacteria
MH9.2.region005	contig_1	Genus species strain strain	siderophore	Others	MH9.2	Isolate	Ice	Proteobacteria
MH9.2.region006	contig_1	Genus species strain strain	NAGGN	Others	MH9.2	Isolate	Ice	Proteobacteria
MH9.2.region007	contig_1	Genus species strain strain	redox-cofactor	RiPPs	MH9.2	Isolate	Ice	Proteobacteria
MH9.2.region008	contig_1	Genus species strain strain	NRPS-like	NRPS	MH9.2	Isolate	Ice	Proteobacteria
MH9.2.region009	contig_1	Genus species strain strain	arylpolyene	Others	MH9.2	Isolate	Ice	Proteobacteria
MH9.3.region001	contig_1	Genus species strain strain	NRPS	NRPS	MH9.3	Isolate	Ice	Proteobacteria
MH9.3.region002	contig_1	Genus species strain strain	NRPS	NRPS	MH9.3	Isolate	Ice	Proteobacteria
MH9.3.region003	contig_1	Genus species strain strain	other	Others	MH9.3	Isolate	Ice	Proteobacteria
MH9.3.region004	contig_1	Genus species strain strain	NRPS.terpene	Others	MH9.3	Isolate	Ice	Proteobacteria
MH9.3.region005	contig_1	Genus species strain strain	NRPS	NRPS	MH9.3	Isolate	Ice	Proteobacteria
MH9.3.region006	contig_1	Genus species strain strain	NAGGN	Others	MH9.3	Isolate	Ice	Proteobacteria
MH9.3.region007	contig_1	Genus species strain strain	NRPS	NRPS	MH9.3	Isolate	Ice	Proteobacteria
MH9.3.region008	contig_1	Genus species strain strain	redox-cofactor	RiPPs	MH9.3	Isolate	Ice	Proteobacteria
MH9.3.region009	contig_1	Genus species strain strain	NRPS-like	NRPS	MH9.3	Isolate	Ice	Proteobacteria
MH9.3.region010	contig_1	Genus species strain strain	arylpolyene	Others	MH9.3	Isolate	Ice	Proteobacteria
MH9.3.region011	contig_1	Genus species strain strain	RiPP-like	RiPPs	MH9.3	Isolate	Ice	Proteobacteria
RTB3.region001	contig_1	Genus species strain strain	RiPP-like	RiPPs	RTB3	Isolate	Biofilm	Proteobacteria
RTB3.region002	contig_1	Genus species strain strain	arylpolyene	Others	RTB3	Isolate	Biofilm	Proteobacteria
RTB3.region003	contig_1	Genus species strain strain	redox-cofactor	RiPPs	RTB3	Isolate	Biofilm	Proteobacteria
RTB3.region004	contig_1	Genus species strain strain	NRPS	NRPS	RTB3	Isolate	Biofilm	Proteobacteria
RTB3.region005	contig_1	Genus species strain strain	NAGGN	Others	RTB3	Isolate	Biofilm	Proteobacteria
RTB3.region006	contig_1	Genus species strain strain	NRPS	NRPS	RTB3	Isolate	Biofilm	Proteobacteria
RTB3.region007	contig_1	Genus species strain strain	NRPS.terpene	Others	RTB3	Isolate	Biofilm	Proteobacteria
RTB3.region008	contig_1	Genus species strain strain	other	Others	RTB3	Isolate	Biofilm	Proteobacteria
RTB3.region009	contig_1	Genus species strain strain	NRPS	NRPS	RTB3	Isolate	Biofilm	Proteobacteria
RTB3.region010	contig_1	Genus species strain strain	NRPS-like.NRPS	NRPS	RTB3	Isolate	Biofilm	Proteobacteria
RTI4.region001	contig_2	Genus species strain strain	RiPP-like	RiPPs	RTI4	Isolate	Ice	Proteobacteria
RTI4.region002	contig_2	Genus species strain strain	arylpolyene	Others	RTI4	Isolate	Ice	Proteobacteria
RTI4.region003	contig_2	Genus species strain strain	terpene	Terpene	RTI4	Isolate	Ice	Proteobacteria
RTI4.region004	contig_2	Genus species strain strain	terpene	Terpene	RTI4	Isolate	Ice	Proteobacteria
RTI4.region005	contig_2	Genus species strain strain	thiopeptide	RiPPs	RTI4	Isolate	Ice	Proteobacteria
RTI4.region006	contig_2	Genus species strain strain	betalactone.NAPAA	Others	RTI4	Isolate	Ice	Proteobacteria
RTI4.region007	contig_2	Genus species strain strain	PpyS-KS	Others	RTI4	Isolate	Ice	Proteobacteria

## Sheet: singletons
filter1_12_c00177_NODE_30...region001
filter3_2_c00386_NODE_12...region001
filter3_2_c00363_NODE_11...region001
RTI4.region005
biofilm_4_c00020_NODE_29...region001
10S4.region008
cryoconite1_8_c00729_NODE_28...region001
CA11.2.region010
cryoconite1_13_c00065_NODE_27...region001
filter1_12_c00251_NODE_49...region001
filter3_1_c00018_NODE_18...region001
cryoconite1_13_c00096_NODE_43...region001
cryoconite1_14_c00006_NODE_19...region001
cryoconite2_11_c00139_NODE_16...region001
biofilm_6_c00002_NODE_13...region001
cryoconite1_15_c00148_NODE_16...region001
biofilm_8_c00021_NODE_33...region001
cryoconite2_2_c00007_NODE_15...region001
cryoconite3_27_c00304_NODE_23...region001
cryoconite1_8_c01151_NODE_69...region001
cryoconite3_5_c00345_NODE_29...region001
cryoconite2_18_c00070_NODE_25...region001
biofilm_7_c00017_NODE_21...region001
cryoconite1_5_c00261_NODE_12...region001
cryoconite1_5_c00758_NODE_93...region001
cryoconite3_5_c00044_NODE_52...region001
filter3_2_c00034_NODE_88...region001
biofilm_4_c00012_NODE_24...region001
biofilm_4_c00086_NODE_11...region001
cryoconite3_23_c00355_NODE_18...region001
cryoconite1_15_c01179_NODE_17...region001
biofilm_7_c00045_NODE_65...region001
cryoconite2_18_c00037_NODE_10...region001
cryoconite2_1_c00104_NODE_71...region001
biofilm_12_c00050_NODE_63...region001
biofilm_11_c00002_NODE_19...region001
cryoconite2_18_c00065_NODE_22...region001
biofilm_5_c00036_NODE_32...region001
cryoconite3_23_c00186_NODE_94...region001
10B4.region003
cryoconite2_6_c00522_NODE_10...region001
cryoconite3_5_c00459_NODE_48...region001
filter3_3_c00335_NODE_13...region001
5C4.region001
filter3_12_c00059_NODE_10...region001
biofilm_11_c00033_NODE_41...region001
filter1_8_c00231_NODE_68...region001
biofilm_7_c00012_NODE_17...region001
cryoconite1_23_c00171_NODE_99...region001
cryoconite1_32_c00055_NODE_21...region001
biofilm_2_c00063_NODE_10...region001
cryoconite1_8_c00559_NODE_20...region001
cryoconite1_12_c00318_NODE_42...region001
filter1_12_c00197_NODE_32...region001
cryoconite1_5_c00258_NODE_12...region001
cryoconite1_27_c00081_NODE_68...region001
biofilm_5_c00022_NODE_22...region001
filter3_2_c00464_NODE_24...region001
cryoconite1_8_c00598_NODE_21...region001
cryoconite2_25_c00154_NODE_10...region001
cryoconite1_5_c00674_NODE_55...region001
cryoconite1_5_c00575_NODE_34...region001
cryoconite1_14_c00088_NODE_73...region001
biofilm_1_c00014_NODE_31...region001
filter3_4_c00245_NODE_95...region001
cryoconite3_28_c00277_NODE_36...region001
RTI4.region003
biofilm_12_c00056_NODE_77...region001
biofilm_3_c00178_NODE_26...region001
cryoconite3_28_c00106_NODE_51...region001
cryoconite1_13_c00152_NODE_11...region001
filter3_4_c00381_NODE_27...region001
cryoconite2_2_c00019_NODE_48...region001
5B3.region003
biofilm_4_c00047_NODE_71...region001
CCC3.4.filtlong.region001
10S4.region005
CA11.2.region005
biofilm_1_c00003_NODE_24...region001
CCI2.3contig_3.region002
RTB3.region003
CCC2.4.region002
CA11.2.region002
cryoconite3_28_c00177_NODE_12...region001
cryoconite1_27_c00105_NODE_98...region001
CCC3.4.filtlong.region003
MH10.region007
biofilm_4_c00093_NODE_12...region001
cryoconite1_27_c00068_NODE_46...region001
filter3_2_c00044_NODE_10...region001
cryoconite1_13_c00120_NODE_57...region001
filter1_12_c00088_NODE_17...region001
biofilm_1_c00004_NODE_25...region001
CA11.2.region003
CCI1.1.region003
cryoconite1_8_c00632_NODE_23...region001
biofilm_8_c00110_NODE_14...region001
biofilm_4_c00065_NODE_89...region001
10S4.region006
biofilm_3_c00015_NODE_22...region001
RTI4.region006
FG1.region010
biofilm_11_c00001_NODE_2_...region001
CA11.2.region004
cryoconite1_23_c00071_NODE_35...region001
FG1.region007
cryoconite1_13_c00050_NODE_18...region001
cryoconite3_28_c00268_NODE_33...region001
10S4.region003
cryoconite3_5_c00506_NODE_65...region001
RTI4.region002
CA11.2.region008
biofilm_4_c00025_NODE_42...region001
cryoconite1_8_c00403_NODE_14...region001
biofilm_7_c00014_NODE_19...region001
cryoconite1_13_c00118_NODE_55...region001
cryoconite1_8_c00275_NODE_11...region001
MH9.2.region003
biofilm_8_c00058_NODE_74...region001
cryoconite1_23_c00254_NODE_27...region001
cryoconite2_18_c00093_NODE_42...region001
cryoconite3_14_c00044_NODE_22...region001
biofilm_11_c00007_NODE_76...region001
biofilm_10_c00223_NODE_36...region001
cryoconite1_13_c00015_NODE_81...region001
cryoconite1_31_c00058_NODE_41...region001
cryoconite1_33_c00084_NODE_20...region001
biofilm_5_c00023_NODE_22...region001
cryoconite2_2_c00065_NODE_24...region001
cryoconite1_19_c00323_NODE_21...region001
5C4.region003
biofilm_6_c00031_NODE_37...region001
cryoconite1_27_c00018_NODE_85...region001
CA11.2.region007
biofilm_7_c00039_NODE_59...region001
cryoconite3_11_c00021_NODE_11...region001
biofilm_4_c00063_NODE_87...region001
cryoconite1_8_c00293_NODE_11...region001
cryoconite3_23_c00735_NODE_62...region001
biofilm_4_c00071_NODE_94...region001
cryoconite1_5_c00194_NODE_98...region001
biofilm_3_c00037_NODE_48...region001
5I1contig_1.region003
CCC3.4.filtlong.region005
cryoconite3_28_c00113_NODE_55...region001
CCC3.1.region004
CCC3.4.filtlong.region002
5C4.region004
5I1contig_1.region001
cryoconite2_25_c00274_NODE_36...region001
cryoconite1_8_c00274_NODE_11...region001
cryoconite1_8_c00069_NODE_48...region001
biofilm_1_c00005_NODE_30...region001
biofilm_3_c00012_NODE_16...region001
filter3_4_c00302_NODE_14...region001
10S4.region001
cryoconite1_31_c00251_NODE_40...region001
biofilm_2_c00040_NODE_51...region001
10B4.region005
CA11.2.region001
cryoconite3_23_c00250_NODE_12...region001
cryoconite1_8_c00352_NODE_13...region001
biofilm_7_c00037_NODE_56...region001
cryoconite2_18_c00098_NODE_47...region001
cryoconite3_14_c00065_NODE_39...region001
cryoconite1_5_c00278_NODE_13...region001
biofilm_12_c00008_NODE_62...region001
cryoconite3_23_c00505_NODE_30...region001
cryoconite3_14_c00038_NODE_20...region001
10S4.region002
biofilm_12_c00006_NODE_53...region001
cryoconite1_14_c00093_NODE_76...region001
biofilm_12_c00092_NODE_37...region001
RTI4.region007
10S4.region009
CCC3.1.region005
Bout1.region006
CCC3.4.filtlong.region006
FG1.region001
10B4.region004
cryoconite2_10_c00123_NODE_10...region001
cryoconite2_2_c00005_NODE_12...region001
cryoconite1_11_c00075_NODE_27...region001
cryoconite1_8_c00085_NODE_53...region001
Bout1.region001
10S4.region004
cryoconite1_12_c00121_NODE_87...region001
5C4.region002
filter1_8_c00106_NODE_25...region001
5C4.region005
biofilm_11_c00035_NODE_46...region001
cryoconite1_19_c00276_NODE_13...region001
biofilm_3_c00445_NODE_35...region001
FG1.region009
cryoconite2_18_c00053_NODE_16...region001
CCI1.1.region005
biofilm_3_c00071_NODE_81...region001
CCI1.1.region002
cryoconite1_8_c00170_NODE_81...region001
CA11.2.region006
Bout1.region005
FG1.region008
cryoconite3_15_c00176_NODE_97...region001
Bout1.region008
CCI1.1.region004
RTB3.region006
5I1contig_2.region001
biofilm_3_c00041_NODE_50...region001
DC1.2.region006
MH9.3.region005
biofilm_1_c00022_NODE_45...region001
cryoconite1_14_c00298_NODE_19...region001
RTB3.region005
CCI1.1.region007
FG1.region012

## Sheet: completeness_categories
													with plasmid:
Row Labels	Count of contig_edge			ISOLATES	MAGs	Total			Row Labels				Column1	Column2	Column3	Column4
Isolate	208		complete (not on edge)	99.5192	25.117				acyl_amino_acids				10B4	4
FALSE	207		cluster types	25	23	33			amglyccycl				10C2	2
10B4	5								arylpolyene				10C3	2
10C2	3								betalactone				5B3	2
10C3	3								butyrolactone				5C2	3	3 on contig 3
10S3	3								cyanobactin				5I1	2	1 on contig 2	ON PLASMID
10S4	11								ectoine				AB6	2
5B3	4								hglE-KS				Bout1	3
5C2	8								hserlactone				CA11.2	2
5C4	5								ladderane
5I1	4								lanthipeptide-class-ii
AB6	6								LAP
AH2	6								lassopeptide
Bout1	11								linaridin
CA11.2	10								NAGGN
CCC2.4	5								NAPAA
CCC3.1	7								NRPS
CCC3.4.filtlong	6								NRPS-like
CCC4.1	6								other
CCI1.1	15								PpyS-KS
CCI2.3	5								ranthipeptide
CCI3.1	6								redox-cofactor
CCI4.2	7								RiPP-like
DC1.2	10								RRE-containing
FG1	15								siderophore
MH10	8								T1PKS
MH9.2	9								T3PKS
MH9.3	11								terpene
RTB3	10								thioamide-NRP
RTI3	1								thioamitides
RTI4	7								thiopeptide
TRUE	1								transAT-PKS
MAG	641								transAT-PKS-like
FALSE	161								Grand Total
biofilm_1	2
biofilm_11	1
biofilm_12	3
biofilm_2	1
biofilm_3	2
biofilm_4	1
biofilm_6	1
biofilm_7	2
biofilm_8	3
biofilm_9	2
cryoconite1_1	1
cryoconite1_10	7
cryoconite1_14	1
cryoconite1_16	1
cryoconite1_18	1
cryoconite1_19	2
cryoconite1_22	1
cryoconite1_23	1
cryoconite1_24	2
cryoconite1_26	2
cryoconite1_28	1
cryoconite1_3	1
cryoconite1_30	4
cryoconite1_33	5
cryoconite1_4	2
cryoconite1_6	1
cryoconite1_7	2
cryoconite1_8	1
cryoconite2_11	3
cryoconite2_12	1
cryoconite2_14	1
cryoconite2_15	1
cryoconite2_16	3
cryoconite2_17	4
cryoconite2_2	2
cryoconite2_20	2
cryoconite2_21	2
cryoconite2_22	1
cryoconite2_23	1
cryoconite2_24	6
cryoconite2_25	1
cryoconite2_26	7
cryoconite2_27	1
cryoconite2_5	1
cryoconite2_7	1
cryoconite2_8	1
cryoconite2_9	1
cryoconite3_1	2
cryoconite3_10	4
cryoconite3_11	1
cryoconite3_13	1
cryoconite3_16	1
cryoconite3_17	2
cryoconite3_19	1
cryoconite3_2	1
cryoconite3_20	7
cryoconite3_22	1
cryoconite3_24	1
cryoconite3_25	1
cryoconite3_28	2
cryoconite3_6	1
cryoconite3_7	1
cryoconite3_8	2
cryoconite3_9	2
filter1_1	1
filter1_10	3
filter1_11	1
filter1_5	2
filter1_6	1
filter1_7	5
filter1_9	1
filter2_3	2
filter2_4	1
filter2_6	1
filter2_7	3
filter2_8	1
filter3_1	2
filter3_10	1
filter3_12	2
filter3_5	3
filter3_6	1
filter3_7	4
filter3_8	1
TRUE	480
Grand Total	849

## Sheet: qc
ANTISMASH	file	location	type	contig_edge	product	contig	bgc_id	method	unique_ID
1	biofilm_1	[0:14422]	region	TRUE	redox-cofactor	0.2	.2.region001	MAG	biofilm_1.2.region001
2	biofilm_1	[914:21703]	region	FALSE	hserlactone	0.3	.3.region001	MAG	biofilm_1.3.region001
3	biofilm_1	[83609:94545]	region	FALSE	RiPP-like	0.4	.4.region001	MAG	biofilm_1.4.region001
4	biofilm_1	[28823:40685]	region	TRUE	terpene	0.13	.13.region001	MAG	biofilm_1.13.region001
5	biofilm_1	[5908:33758]	region	TRUE	NAPAA	0.21	.21.region001	MAG	biofilm_1.21.region001
6	biofilm_10	[0:16217]	region	TRUE	terpene	0.2	.20.region001	MAG	biofilm_10.20.region001
7	biofilm_10	[4517:20086]	region	TRUE	terpene	0.4	.40.region001	MAG	biofilm_10.40.region001
8	biofilm_10	[0:17991]	region	TRUE	NAPAA	0.57	.57.region001	MAG	biofilm_10.57.region001
9	biofilm_10	[0:13509]	region	TRUE	T3PKS	0.96	.96.region001	MAG	biofilm_10.96.region001
10	biofilm_10	[0:5946]	region	TRUE	T3PKS	0.222	.222.region001	MAG	biofilm_10.222.region001
11	biofilm_11	[54908:81402]	region	FALSE	betalactone		.region001	MAG	biofilm_11.region001
12	biofilm_11	[122389:139073]	region	TRUE	terpene	0.1	.1.region001	MAG	biofilm_11.1.region001
13	biofilm_11	[57338:83266]	region	TRUE	T3PKS	0.6	.6.region001	MAG	biofilm_11.6.region001
14	biofilm_11	[0:16839]	region	TRUE	terpene	0.32	.32.region001	MAG	biofilm_11.32.region001
15	biofilm_11	[8724:33405]	region	TRUE	NRPS-like	0.34	.34.region001	MAG	biofilm_11.34.region001
16	biofilm_12	[60658:80919]	region	FALSE	RRE-containing	0.5	.5.region001	MAG	biofilm_12.5.region001
17	biofilm_12	[77267:91986]	region	TRUE	RRE-containing	0.7	.7.region001	MAG	biofilm_12.7.region001
18	biofilm_12	[20280:61354]	region	FALSE	T3PKS	0.8	.8.region001	MAG	biofilm_12.8.region001
19	biofilm_12	[5874:30762]	region	FALSE	terpene	0.1	.10.region001	MAG	biofilm_12.10.region001
20	biofilm_12	[0:12678]	region	TRUE	terpene	0.49	.49.region001	MAG	biofilm_12.49.region001
21	biofilm_12	[11018:23614]	region	TRUE	terpene	0.55	.55.region001	MAG	biofilm_12.55.region001
22	biofilm_12	[0:5813]	region	TRUE	RRE-containing	0.91	.91.region001	MAG	biofilm_12.91.region001
23	biofilm_2	[4098:15004]	region	FALSE	RiPP-like	0.39	.39.region001	MAG	biofilm_2.39.region001
24	biofilm_2	[2339:18306]	region	TRUE	terpene	0.62	.62.region001	MAG	biofilm_2.62.region001
25	biofilm_3	[26262:37213]	region	FALSE	RiPP-like	0.11	.11.region001	MAG	biofilm_3.11.region001
27	biofilm_3	[8266:49769]	region	TRUE	terpene	0.14	.14.region001	MAG	biofilm_3.14.region001
28	biofilm_3	[0:12837]	region	TRUE	redox-cofactor	0.24	.24.region001	MAG	biofilm_3.24.region001
29	biofilm_3	[8597:19437]	region	FALSE	RiPP-like	0.36	.36.region001	MAG	biofilm_3.36.region001
30	biofilm_3	[0:24091]	region	TRUE	NRPS	0.4	.40.region001	MAG	biofilm_3.40.region001
31	biofilm_3	[0:22532]	region	TRUE	NRPS	0.7	.70.region001	MAG	biofilm_3.70.region001
32	biofilm_3	[0:7570]	region	TRUE	terpene	0.177	.177.region001	MAG	biofilm_3.177.region001
33	biofilm_3	[0:1252]	region	TRUE	NRPS-like	0.444	.444.region001	MAG	biofilm_3.444.region001
34	biofilm_4	[15195:40192]	region	FALSE	terpene	0.11	.11.region001	MAG	biofilm_4.11.region001
35	biofilm_4	[21685:41861]	region	TRUE	thioamitides	0.19	.19.region001	MAG	biofilm_4.19.region001
36	biofilm_4	[0:30123]	region	TRUE	arylpolyene	0.24	.24.region001	MAG	biofilm_4.24.region001
37	biofilm_4	[3154:25229]	region	TRUE	terpene	0.46	.46.region001	MAG	biofilm_4.46.region001
38	biofilm_4	[0:21458]	region	TRUE	T1PKS	0.62	.62.region001	MAG	biofilm_4.62.region001
39	biofilm_4	[6674:20960]	region	TRUE	cyanobactin	0.64	.64.region001	MAG	biofilm_4.64.region001
40	biofilm_4	[0:19995]	region	TRUE	T1PKS	0.7	.70.region001	MAG	biofilm_4.70.region001
41	biofilm_4	[0:15326]	region	TRUE	terpene	0.85	.85.region001	MAG	biofilm_4.85.region001
43	biofilm_4	[0:15303]	region	TRUE	RiPP-like	0.92	.92.region001	MAG	biofilm_4.92.region001
44	biofilm_5	[0:14206]	region	TRUE	terpene	0.21	.21.region001	MAG	biofilm_5.21.region001
45	biofilm_5	[0:31398]	region	TRUE	T3PKS	0.22	.22.region001	MAG	biofilm_5.22.region001
46	biofilm_5	[0:15482]	region	TRUE	terpene	0.35	.35.region001	MAG	biofilm_5.35.region001
47	biofilm_6	[83510:108995]	region	FALSE	terpene	0.1	.1.region001	MAG	biofilm_6.1.region001
48	biofilm_6	[0:22940]	region	TRUE	T3PKS	0.3	.30.region001	MAG	biofilm_6.30.region001
49	biofilm_7	[45543:56667]	region	TRUE	terpene	0.11	.11.region001	MAG	biofilm_7.11.region001
50	biofilm_7	[18422:53304]	region	TRUE	arylpolyene	0.13	.13.region001	MAG	biofilm_7.13.region001
51	biofilm_7	[18114:45978]	region	FALSE	terpene	0.16	.16.region001	MAG	biofilm_7.16.region001
52	biofilm_7	[5122:17075]	region	FALSE	RiPP-like	0.36	.36.region001	MAG	biofilm_7.36.region001
53	biofilm_7	[0:28893]	region	TRUE	T3PKS	0.38	.38.region001	MAG	biofilm_7.38.region001
54	biofilm_7	[3237:26752]	region	TRUE	terpene	0.44	.44.region001	MAG	biofilm_7.44.region001
55	biofilm_8	[21442:43139]	region	FALSE	terpene	0.14	.14.region001	MAG	biofilm_8.14.region001
56	biofilm_8	[14242:36392]	region	FALSE	terpene	0.2	.20.region001	MAG	biofilm_8.20.region001
57	biofilm_8	[21734:29605]	region	TRUE	RiPP-like	0.42	.42.region001	MAG	biofilm_8.42.region001
58	biofilm_8	[0:24456]	region	TRUE	acyl_amino_acids	0.57	.57.region001	MAG	biofilm_8.57.region001
59	biofilm_8	[3103:13505]	region	FALSE	ectoine	0.109	.109.region001	MAG	biofilm_8.109.region001
60	biofilm_8	[668:12873]	region	TRUE	redox-cofactor	0.121	.121.region001	MAG	biofilm_8.121.region001
61	biofilm_9	[58056:99154]	region	FALSE	T3PKS	0.11	.11.region001	MAG	biofilm_9.11.region001
62	biofilm_9	[50766:71600]	region	FALSE	terpene	0.15	.15.region001	MAG	biofilm_9.15.region001
63	cryoconite1_1	[6352:27186]	region	FALSE	terpene	0.3	.3.region001	MAG	cryoconite1_1.3.region001
64	cryoconite1_1	[0:24386]	region	TRUE	T3PKS	0.55	.55.region001	MAG	cryoconite1_1.55.region001
65	cryoconite1_10	[106509:117361]	region	FALSE	RiPP-like		.region001	MAG	cryoconite1_10.region001
67	cryoconite1_10	[125041:177046]	region	FALSE	T1PKS		.region002	MAG	cryoconite1_10.region002
68	cryoconite1_10	[221782:243931]	region	FALSE	terpene	0.1	.1.region001	MAG	cryoconite1_10.1.region001
69	cryoconite1_10	[11319:53281]	region	FALSE	NRPS-like	0.5	.5.region001	MAG	cryoconite1_10.5.region001
70	cryoconite1_10	[24427:46546]	region	FALSE	redox-cofactor	0.6	.6.region001	MAG	cryoconite1_10.6.region001
71	cryoconite1_10	[85229:126417]	region	FALSE	arylpolyene	0.7	.7.region001	MAG	cryoconite1_10.7.region001
72	cryoconite1_10	[8140:50081]	region	FALSE	NRPS-like	0.9	.9.region001	MAG	cryoconite1_10.9.region001
73	cryoconite1_11	[5409:22631]	region	TRUE	terpene	0.57	.57.region001	MAG	cryoconite1_11.57.region001
74	cryoconite1_11	[203:20434]	region	TRUE	terpene	0.69	.69.region001	MAG	cryoconite1_11.69.region001
75	cryoconite1_11	[0:20046]	region	TRUE	NRPS-like	0.74	.74.region001	MAG	cryoconite1_11.74.region001
76	cryoconite1_12	[0:10377]	region	TRUE	terpene	0.99	.99.region001	MAG	cryoconite1_12.99.region001
77	cryoconite1_12	[0:9718]	region	TRUE	RiPP-like	0.101	.101.region001	MAG	cryoconite1_12.101.region001
78	cryoconite1_12	[0:9374]	region	TRUE	NRPS-like	0.12	.120.region001	MAG	cryoconite1_12.120.region001
79	cryoconite1_12	[0:6671]	region	TRUE	T3PKS	0.174	.174.region001	MAG	cryoconite1_12.174.region001
80	cryoconite1_12	[0:2781]	region	TRUE	terpene	0.317	.317.region001	MAG	cryoconite1_12.317.region001
81	cryoconite1_13	[2649:38306]	region	TRUE	T3PKS	0.14	.14.region001	MAG	cryoconite1_13.14.region001
82	cryoconite1_13	[9296:24850]	region	TRUE	betalactone	0.49	.49.region001	MAG	cryoconite1_13.49.region001
83	cryoconite1_13	[0:17681]	region	TRUE	terpene	0.64	.64.region001	MAG	cryoconite1_13.64.region001
84	cryoconite1_13	[3468:15121]	region	TRUE	terpene	0.95	.95.region001	MAG	cryoconite1_13.95.region001
85	cryoconite1_13	[0:12745]	region	TRUE	arylpolyene	0.117	.117.region001	MAG	cryoconite1_13.117.region001
86	cryoconite1_13	[0:12459]	region	TRUE	hserlactone	0.119	.119.region001	MAG	cryoconite1_13.119.region001
87	cryoconite1_13	[0:7779]	region	TRUE	terpene	0.151	.151.region001	MAG	cryoconite1_13.151.region001
88	cryoconite1_14	[1516:22533]	region	FALSE	terpene	0.5	.5.region001	MAG	cryoconite1_14.5.region001
89	cryoconite1_14	[0:10615]	region	TRUE	terpene	0.87	.87.region001	MAG	cryoconite1_14.87.region001
90	cryoconite1_14	[0:10326]	region	TRUE	RRE-containing	0.92	.92.region001	MAG	cryoconite1_14.92.region001
91	cryoconite1_14	[0:5111]	region	TRUE	NAPAA	0.297	.297.region001	MAG	cryoconite1_14.297.region001
92	cryoconite1_15	[0:5848]	region	TRUE	terpene	0.147	.147.region001	MAG	cryoconite1_15.147.region001
93	cryoconite1_15	[0:1042]	region	TRUE	terpene	0.1178	.1178.region001	MAG	cryoconite1_15.1178.region001
94	cryoconite1_16	[1470:23450]	region	FALSE	terpene	0.29	.29.region001	MAG	cryoconite1_16.29.region001
95	cryoconite1_16	[13194:25335]	region	TRUE	terpene	0.3	.30.region001	MAG	cryoconite1_16.30.region001
96	cryoconite1_16	[2500:15664]	region	TRUE	terpene	0.61	.61.region001	MAG	cryoconite1_16.61.region001
97	cryoconite1_16	[0:5161]	region	TRUE	T3PKS	0.123	.123.region001	MAG	cryoconite1_16.123.region001
98	cryoconite1_16	[0:3975]	region	TRUE	terpene	0.137	.137.region001	MAG	cryoconite1_16.137.region001
99	cryoconite1_17	[0:36694]	region	TRUE	T3PKS	0.3	.3.region001	MAG	cryoconite1_17.3.region001
100	cryoconite1_17	[0:27586]	region	TRUE	NRPS-like	0.6	.6.region001	MAG	cryoconite1_17.6.region001
102	cryoconite1_17	[0:16606]	region	TRUE	NRPS-like	0.66	.66.region001	MAG	cryoconite1_17.66.region001
103	cryoconite1_17	[0:14204]	region	TRUE	redox-cofactor	0.78	.78.region001	MAG	cryoconite1_17.78.region001
104	cryoconite1_17	[0:11960]	region	TRUE	terpene	0.9	.90.region001	MAG	cryoconite1_17.90.region001
105	cryoconite1_18	[19319:30255]	region	FALSE	RiPP-like	0.3	.3.region001	MAG	cryoconite1_18.3.region001
106	cryoconite1_18	[0:36380]	region	TRUE	arylpolyene	0.3	.30.region001	MAG	cryoconite1_18.30.region001
107	cryoconite1_18	[0:19042]	region	TRUE	terpene	0.55	.55.region001	MAG	cryoconite1_18.55.region001
108	cryoconite1_18	[0:13256]	region	TRUE	terpene	0.6	.60.region001	MAG	cryoconite1_18.60.region001
109	cryoconite1_18	[0:12692]	region	TRUE	T1PKS	0.7	.70.region001	MAG	cryoconite1_18.70.region001
110	cryoconite1_19	[9746:30037]	region	FALSE	RRE-containing	0.13	.13.region001	MAG	cryoconite1_19.13.region001
111	cryoconite1_19	[0:34397]	region	TRUE	NRPS-like	0.4	.40.region001	MAG	cryoconite1_19.40.region001
112	cryoconite1_19	[1928:22843]	region	FALSE	terpene	0.46	.46.region001	MAG	cryoconite1_19.46.region001
113	cryoconite1_19	[11965:26345]	region	TRUE	terpene	0.71	.71.region001	MAG	cryoconite1_19.71.region001
114	cryoconite1_19	[0:10149]	region	TRUE	RiPP-like	0.79	.79.region001	MAG	cryoconite1_19.79.region001
115	cryoconite1_19	[16601:23350]	region	TRUE	RiPP-like	0.9	.90.region001	MAG	cryoconite1_19.90.region001
116	cryoconite1_19	[2145:22639]	region	TRUE	terpene	0.96	.96.region001	MAG	cryoconite1_19.96.region001
117	cryoconite1_19	[0:16044]	region	TRUE	arylpolyene	0.134	.134.region001	MAG	cryoconite1_19.134.region001
118	cryoconite1_19	[0:14163]	region	TRUE	NRPS-like	0.155	.155.region001	MAG	cryoconite1_19.155.region001
119	cryoconite1_19	[2050:7970]	region	TRUE	RiPP-like	0.256	.256.region001	MAG	cryoconite1_19.256.region001
120	cryoconite1_19	[0:6829]	region	TRUE	NRPS-like	0.275	.275.region001	MAG	cryoconite1_19.275.region001
121	cryoconite1_19	[0:4681]	region	TRUE	T3PKS	0.322	.322.region001	MAG	cryoconite1_19.322.region001
122	cryoconite1_2	[25297:44260]	region	TRUE	terpene	0.13	.13.region001	MAG	cryoconite1_2.13.region001
123	cryoconite1_2	[0:29381]	region	TRUE	NRPS-like	0.26	.26.region001	MAG	cryoconite1_2.26.region001
124	cryoconite1_2	[0:23116]	region	TRUE	arylpolyene	0.33	.33.region001	MAG	cryoconite1_2.33.region001
125	cryoconite1_2	[0:6419]	region	TRUE	arylpolyene	0.169	.169.region001	MAG	cryoconite1_2.169.region001
126	cryoconite1_20	[0:17556]	region	TRUE	betalactone	0.61	.61.region001	MAG	cryoconite1_20.61.region001
127	cryoconite1_20	[0:13317]	region	TRUE	ranthipeptide	0.68	.68.region001	MAG	cryoconite1_20.68.region001
128	cryoconite1_20	[0:13962]	region	TRUE	arylpolyene	0.72	.72.region001	MAG	cryoconite1_20.72.region001
129	cryoconite1_20	[0:3880]	region	TRUE	lassopeptide	0.137	.137.region001	MAG	cryoconite1_20.137.region001
130	cryoconite1_21	[0:14290]	region	TRUE	terpene	0.37	.37.region001	MAG	cryoconite1_21.37.region001
131	cryoconite1_21	[0:11188]	region	TRUE	RRE-containing	0.77	.77.region001	MAG	cryoconite1_21.77.region001
132	cryoconite1_21	[0:9041]	region	TRUE	terpene	0.117	.117.region001	MAG	cryoconite1_21.117.region001
133	cryoconite1_22	[33977:67735]	region	TRUE	arylpolyene	0.1	.1.region001	MAG	cryoconite1_22.1.region001
135	cryoconite1_22	[12268:53099]	region	TRUE	T1PKS	0.8	.8.region001	MAG	cryoconite1_22.8.region001
136	cryoconite1_22	[275:11121]	region	FALSE	RiPP-like	0.1	.10.region001	MAG	cryoconite1_22.10.region001
137	cryoconite1_23	[3569:25745]	region	FALSE	redox-cofactor	0.26	.26.region001	MAG	cryoconite1_23.26.region001
138	cryoconite1_23	[0:17002]	region	TRUE	betalactone	0.7	.70.region001	MAG	cryoconite1_23.70.region001
139	cryoconite1_23	[0:13108]	region	TRUE	terpene	0.102	.102.region001	MAG	cryoconite1_23.102.region001
140	cryoconite1_23	[0:8556]	region	TRUE	terpene	0.17	.170.region001	MAG	cryoconite1_23.170.region001
141	cryoconite1_23	[0:3869]	region	TRUE	acyl_amino_acids	0.253	.253.region001	MAG	cryoconite1_23.253.region001
142	cryoconite1_24	[36543:47419]	region	FALSE	RiPP-like	0.4	.4.region001	MAG	cryoconite1_24.4.region001
143	cryoconite1_24	[9163:31300]	region	FALSE	terpene	0.2	.20.region001	MAG	cryoconite1_24.20.region001
144	cryoconite1_24	[0:16648]	region	TRUE	terpene	0.68	.68.region001	MAG	cryoconite1_24.68.region001
145	cryoconite1_25	[0:14450]	region	TRUE	terpene	0.21	.21.region001	MAG	cryoconite1_25.21.region001
146	cryoconite1_25	[0:14465]	region	TRUE	terpene	0.55	.55.region001	MAG	cryoconite1_25.55.region001
147	cryoconite1_25	[0:9264]	region	TRUE	terpene	0.13	.130.region001	MAG	cryoconite1_25.130.region001
148	cryoconite1_25	[1013:6952]	region	TRUE	RiPP-like	0.185	.185.region001	MAG	cryoconite1_25.185.region001
149	cryoconite1_25	[0:4753]	region	TRUE	terpene	0.259	.259.region001	MAG	cryoconite1_25.259.region001
150	cryoconite1_26	[25061:46779]	region	FALSE	terpene	0.8	.8.region001	MAG	cryoconite1_26.8.region001
151	cryoconite1_26	[8412:19255]	region	FALSE	RiPP-like	0.42	.42.region001	MAG	cryoconite1_26.42.region001
152	cryoconite1_26	[0:5754]	region	TRUE	RiPP-like	0.54	.54.region001	MAG	cryoconite1_26.54.region001
153	cryoconite1_26	[0:21387]	region	TRUE	arylpolyene	0.57	.57.region001	MAG	cryoconite1_26.57.region001
154	cryoconite1_27	[0:25838]	region	TRUE	T3PKS	0.17	.17.region001	MAG	cryoconite1_27.17.region001
155	cryoconite1_27	[2177:14408]	region	TRUE	hserlactone	0.67	.67.region001	MAG	cryoconite1_27.67.region001
156	cryoconite1_27	[0:11094]	region	TRUE	terpene	0.8	.80.region001	MAG	cryoconite1_27.80.region001
157	cryoconite1_27	[0:8637]	region	TRUE	lassopeptide	0.104	.104.region001	MAG	cryoconite1_27.104.region001
158	cryoconite1_28	[5917:28015]	region	FALSE	terpene	0.19	.19.region001	MAG	cryoconite1_28.19.region001
159	cryoconite1_28	[5927:34644]	region	TRUE	T3PKS	0.26	.26.region001	MAG	cryoconite1_28.26.region001
160	cryoconite1_29	[10170:29038]	region	TRUE	terpene	0.26	.26.region001	MAG	cryoconite1_29.26.region001
161	cryoconite1_29	[0:16701]	region	TRUE	T3PKS	0.65	.65.region001	MAG	cryoconite1_29.65.region001
162	cryoconite1_29	[0:2491]	region	TRUE	NRPS-like	0.227	.227.region001	MAG	cryoconite1_29.227.region001
163	cryoconite1_3	[13990:34890]	region	FALSE	terpene	0.9	.9.region001	MAG	cryoconite1_3.9.region001
164	cryoconite1_3	[0:30749]	region	TRUE	T3PKS	0.11	.11.region001	MAG	cryoconite1_3.11.region001
165	cryoconite1_30	[101595:122792]	region	FALSE	terpene		.region001	MAG	cryoconite1_30.region001
166	cryoconite1_30	[49220:70120]	region	FALSE	terpene	0.2	.2.region001	MAG	cryoconite1_30.2.region001
167	cryoconite1_30	[93194:115241]	region	FALSE	redox-cofactor	0.3	.3.region001	MAG	cryoconite1_30.3.region001
168	cryoconite1_30	[19467:41411]	region	FALSE	terpene	0.5	.5.region001	MAG	cryoconite1_30.5.region001
169	cryoconite1_30	[0:16535]	region	TRUE	terpene	0.9	.9.region001	MAG	cryoconite1_30.9.region001
170	cryoconite1_31	[0:27105]	region	TRUE	redox-cofactor	0.13	.13.region001	MAG	cryoconite1_31.13.region001
171	cryoconite1_31	[0:13800]	region	TRUE	linaridin	0.34	.34.region001	MAG	cryoconite1_31.34.region001
172	cryoconite1_31	[0:15490]	region	TRUE	T3PKS	0.57	.57.region001	MAG	cryoconite1_31.57.region001
173	cryoconite1_31	[0:9520]	region	TRUE	betalactone	0.1	.100.region001	MAG	cryoconite1_31.100.region001
174	cryoconite1_31	[0:6912]	region	TRUE	terpene	0.13	.130.region001	MAG	cryoconite1_31.130.region001
175	cryoconite1_31	[0:6274]	region	TRUE	terpene	0.142	.142.region001	MAG	cryoconite1_31.142.region001
176	cryoconite1_31	[0:2878]	region	TRUE	RiPP-like	0.25	.250.region001	MAG	cryoconite1_31.250.region001
177	cryoconite1_31	[0:2756]	region	TRUE	terpene	0.261	.261.region001	MAG	cryoconite1_31.261.region001
178	cryoconite1_32	[12153:22945]	region	TRUE	terpene	0.54	.54.region001	MAG	cryoconite1_32.54.region001
179	cryoconite1_32	[0:16772]	region	TRUE	NRPS	0.92	.92.region001	MAG	cryoconite1_32.92.region001
180	cryoconite1_32	[0:13369]	region	TRUE	terpene	0.116	.116.region001	MAG	cryoconite1_32.116.region001
181	cryoconite1_32	[0:9165]	region	TRUE	terpene	0.165	.165.region001	MAG	cryoconite1_32.165.region001
182	cryoconite1_32	[0:8319]	region	TRUE	terpene	0.175	.175.region001	MAG	cryoconite1_32.175.region001
183	cryoconite1_32	[0:1290]	region	TRUE	RRE-containing	0.591	.591.region001	MAG	cryoconite1_32.591.region001
185	cryoconite1_33	[284352:332052]	region	TRUE	T1PKS		.region001	MAG	cryoconite1_33.region001
186	cryoconite1_33	[47177:69270]	region	FALSE	terpene	0.4	.4.region001	MAG	cryoconite1_33.4.region001
187	cryoconite1_33	[78736:100767]	region	FALSE	terpene	0.5	.5.region001	MAG	cryoconite1_33.5.region001
189	cryoconite1_33	[35062:96931]	region	FALSE	thioamide-NRP	0.8	.8.region001	MAG	cryoconite1_33.8.region001
190	cryoconite1_33	[34212:75277]	region	FALSE	T3PKS	0.14	.14.region001	MAG	cryoconite1_33.14.region001
191	cryoconite1_33	[19208:45508]	region	FALSE	lassopeptide	0.23	.23.region001	MAG	cryoconite1_33.23.region001
193	cryoconite1_33	[0:5004]	region	TRUE	T3PKS	0.83	.83.region001	MAG	cryoconite1_33.83.region001
194	cryoconite1_4	[38682:59741]	region	FALSE	terpene	0.7	.7.region001	MAG	cryoconite1_4.7.region001
195	cryoconite1_4	[53840:75565]	region	FALSE	terpene	0.12	.12.region001	MAG	cryoconite1_4.12.region001
196	cryoconite1_4	[0:29803]	region	TRUE	T1PKS	0.22	.22.region001	MAG	cryoconite1_4.22.region001
197	cryoconite1_4	[26531:34226]	region	TRUE	RiPP-like	0.36	.36.region001	MAG	cryoconite1_4.36.region001
198	cryoconite1_4	[0:19750]	region	TRUE	arylpolyene	0.54	.54.region001	MAG	cryoconite1_4.54.region001
199	cryoconite1_5	[956:8637]	region	TRUE	RiPP-like	0.193	.193.region001	MAG	cryoconite1_5.193.region001
200	cryoconite1_5	[0:7251]	region	TRUE	terpene	0.257	.257.region001	MAG	cryoconite1_5.257.region001
201	cryoconite1_5	[0:7204]	region	TRUE	terpene	0.26	.260.region001	MAG	cryoconite1_5.260.region001
202	cryoconite1_5	[0:6811]	region	TRUE	RRE-containing	0.277	.277.region001	MAG	cryoconite1_5.277.region001
203	cryoconite1_5	[0:3257]	region	TRUE	terpene	0.574	.574.region001	MAG	cryoconite1_5.574.region001
204	cryoconite1_5	[0:2252]	region	TRUE	terpene	0.673	.673.region001	MAG	cryoconite1_5.673.region001
206	cryoconite1_5	[0:1565]	region	TRUE	terpene	0.757	.757.region001	MAG	cryoconite1_5.757.region001
207	cryoconite1_6	[29185:50193]	region	FALSE	terpene	0.18	.18.region001	MAG	cryoconite1_6.18.region001
208	cryoconite1_6	[0:33115]	region	TRUE	ladderane	0.2	.20.region001	MAG	cryoconite1_6.20.region001
209	cryoconite1_6	[0:18178]	region	TRUE	ranthipeptide	0.22	.22.region001	MAG	cryoconite1_6.22.region001
210	cryoconite1_6	[42239:56304]	region	TRUE	terpene	0.29	.29.region001	MAG	cryoconite1_6.29.region001
211	cryoconite1_6	[10285:51185]	region	TRUE	T3PKS	0.33	.33.region001	MAG	cryoconite1_6.33.region001
212	cryoconite1_6	[0:31909]	region	TRUE	NRPS-like	0.52	.52.region001	MAG	cryoconite1_6.52.region001
213	cryoconite1_6	[12797:32328]	region	TRUE	terpene	0.54	.54.region001	MAG	cryoconite1_6.54.region001
214	cryoconite1_6	[0:5422]	region	TRUE	terpene	0.124	.124.region001	MAG	cryoconite1_6.124.region001
215	cryoconite1_7	[52368:73310]	region	FALSE	terpene		.region001	MAG	cryoconite1_7.region001
216	cryoconite1_7	[1579:26923]	region	FALSE	betalactone	0.17	.17.region001	MAG	cryoconite1_7.17.region001
217	cryoconite1_7	[0:23669]	region	TRUE	T3PKS	0.45	.45.region001	MAG	cryoconite1_7.45.region001
218	cryoconite1_8	[192:11578]	region	FALSE	RiPP-like	0.68	.68.region001	MAG	cryoconite1_8.68.region001
219	cryoconite1_8	[0:13009]	region	TRUE	NRPS-like	0.84	.84.region001	MAG	cryoconite1_8.84.region001
220	cryoconite1_8	[0:9834]	region	TRUE	NRPS	0.169	.169.region001	MAG	cryoconite1_8.169.region001
221	cryoconite1_8	[0:5937]	region	TRUE	RiPP-like	0.273	.273.region001	MAG	cryoconite1_8.273.region001
222	cryoconite1_8	[0:7883]	region	TRUE	arylpolyene	0.274	.274.region001	MAG	cryoconite1_8.274.region001
223	cryoconite1_8	[0:7555]	region	TRUE	T1PKS	0.292	.292.region001	MAG	cryoconite1_8.292.region001
224	cryoconite1_8	[0:6678]	region	TRUE	RiPP-like	0.351	.351.region001	MAG	cryoconite1_8.351.region001
225	cryoconite1_8	[0:6275]	region	TRUE	arylpolyene	0.402	.402.region001	MAG	cryoconite1_8.402.region001
226	cryoconite1_8	[0:4850]	region	TRUE	terpene	0.558	.558.region001	MAG	cryoconite1_8.558.region001
227	cryoconite1_8	[0:4659]	region	TRUE	terpene	0.597	.597.region001	MAG	cryoconite1_8.597.region001
228	cryoconite1_8	[0:4439]	region	TRUE	hglE-KS	0.631	.631.region001	MAG	cryoconite1_8.631.region001
229	cryoconite1_8	[0:3777]	region	TRUE	thioamitides	0.728	.728.region001	MAG	cryoconite1_8.728.region001
230	cryoconite1_8	[0:1934]	region	TRUE	terpene	0.115	.1150.region001	MAG	cryoconite1_8.1150.region001
231	cryoconite1_9	[0:10231]	region	TRUE	terpene	0.134	.134.region001	MAG	cryoconite1_9.134.region001
232	cryoconite1_9	[0:8512]	region	TRUE	terpene	0.168	.168.region001	MAG	cryoconite1_9.168.region001
233	cryoconite2_1	[1308:20434]	region	TRUE	terpene	0.19	.19.region001	MAG	cryoconite2_1.19.region001
234	cryoconite2_1	[1433:15231]	region	TRUE	terpene	0.41	.41.region001	MAG	cryoconite2_1.41.region001
235	cryoconite2_1	[0:11033]	region	TRUE	terpene	0.92	.92.region001	MAG	cryoconite2_1.92.region001
236	cryoconite2_1	[0:10469]	region	TRUE	terpene	0.103	.103.region001	MAG	cryoconite2_1.103.region001
237	cryoconite2_1	[0:3128]	region	TRUE	RiPP-like	0.35	.350.region001	MAG	cryoconite2_1.350.region001
238	cryoconite2_10	[14707:37773]	region	TRUE	T3PKS	0.9	.9.region001	MAG	cryoconite2_10.9.region001
239	cryoconite2_10	[8049:26270]	region	TRUE	terpene	0.25	.25.region001	MAG	cryoconite2_10.25.region001
240	cryoconite2_10	[0:19920]	region	TRUE	NRPS-like	0.47	.47.region001	MAG	cryoconite2_10.47.region001
241	cryoconite2_10	[0:15045]	region	TRUE	redox-cofactor	0.7	.70.region001	MAG	cryoconite2_10.70.region001
243	cryoconite2_10	[0:8161]	region	TRUE	NRPS-like	0.122	.122.region001	MAG	cryoconite2_10.122.region001
244	cryoconite2_11	[38570:79617]	region	FALSE	T3PKS		.region001	MAG	cryoconite2_11.region001
245	cryoconite2_11	[27737:70206]	region	FALSE	NRPS-like	0.7	.7.region001	MAG	cryoconite2_11.7.region001
246	cryoconite2_11	[78033:92997]	region	TRUE	terpene	0.8	.8.region001	MAG	cryoconite2_11.8.region001
247	cryoconite2_11	[37864:79103]	region	FALSE	ladderane	0.11	.11.region001	MAG	cryoconite2_11.11.region001
248	cryoconite2_11	[0:18178]	region	TRUE	ranthipeptide	0.24	.24.region001	MAG	cryoconite2_11.24.region001
249	cryoconite2_11	[0:14419]	region	TRUE	terpene	0.32	.32.region001	MAG	cryoconite2_11.32.region001
250	cryoconite2_11	[0:12070]	region	TRUE	terpene	0.41	.41.region001	MAG	cryoconite2_11.41.region001
251	cryoconite2_11	[0:5742]	region	TRUE	terpene	0.138	.138.region001	MAG	cryoconite2_11.138.region001
252	cryoconite2_11	[0:5581]	region	TRUE	terpene	0.139	.139.region001	MAG	cryoconite2_11.139.region001
253	cryoconite2_11	[0:2495]	region	TRUE	terpene	0.18	.180.region001	MAG	cryoconite2_11.180.region001
254	cryoconite2_12	[0:31685]	region	TRUE	arylpolyene	0.25	.25.region001	MAG	cryoconite2_12.25.region001
255	cryoconite2_12	[3812:14619]	region	FALSE	RiPP-like	0.28	.28.region001	MAG	cryoconite2_12.28.region001
256	cryoconite2_12	[0:20784]	region	TRUE	ranthipeptide	0.41	.41.region001	MAG	cryoconite2_12.41.region001
257	cryoconite2_12	[0:20755]	region	TRUE	betalactone	0.54	.54.region001	MAG	cryoconite2_12.54.region001
258	cryoconite2_13	[34281:60770]	region	TRUE	NRPS-like	0.5	.5.region001	MAG	cryoconite2_13.5.region001
259	cryoconite2_13	[2370:34376]	region	TRUE	arylpolyene	0.27	.27.region001	MAG	cryoconite2_13.27.region001
260	cryoconite2_13	[5136:25708]	region	TRUE	arylpolyene	0.44	.44.region001	MAG	cryoconite2_13.44.region001
261	cryoconite2_13	[0:15946]	region	TRUE	terpene	0.82	.82.region001	MAG	cryoconite2_13.82.region001
262	cryoconite2_14	[8049:38818]	region	TRUE	T3PKS	0.12	.12.region001	MAG	cryoconite2_14.12.region001
263	cryoconite2_14	[10695:31595]	region	FALSE	terpene	0.13	.13.region001	MAG	cryoconite2_14.13.region001
264	cryoconite2_15	[67864:93313]	region	TRUE	NRPS	0.2	.2.region001	MAG	cryoconite2_15.2.region001
266	cryoconite2_15	[0:24373]	region	TRUE	T1PKS	0.5	.5.region001	MAG	cryoconite2_15.5.region001
267	cryoconite2_15	[0:26253]	region	TRUE	arylpolyene	0.36	.36.region001	MAG	cryoconite2_15.36.region001
268	cryoconite2_15	[275:11121]	region	FALSE	RiPP-like	0.53	.53.region001	MAG	cryoconite2_15.53.region001
269	cryoconite2_16	[8643:30368]	region	FALSE	terpene	0.6	.6.region001	MAG	cryoconite2_16.6.region001
270	cryoconite2_16	[38682:59741]	region	FALSE	terpene	0.8	.8.region001	MAG	cryoconite2_16.8.region001
271	cryoconite2_16	[1113:42343]	region	FALSE	arylpolyene	0.2	.20.region001	MAG	cryoconite2_16.20.region001
272	cryoconite2_16	[35497:44555]	region	TRUE	RiPP-like	0.27	.27.region001	MAG	cryoconite2_16.27.region001
273	cryoconite2_16	[0:13235]	region	TRUE	T1PKS	0.75	.75.region001	MAG	cryoconite2_16.75.region001
274	cryoconite2_17	[101823:123020]	region	FALSE	terpene		.region001	MAG	cryoconite2_17.region001
275	cryoconite2_17	[96386:117286]	region	FALSE	terpene	0.1	.1.region001	MAG	cryoconite2_17.1.region001
276	cryoconite2_17	[93274:115321]	region	FALSE	redox-cofactor	0.4	.4.region001	MAG	cryoconite2_17.4.region001
277	cryoconite2_17	[70767:92711]	region	FALSE	terpene	0.5	.5.region001	MAG	cryoconite2_17.5.region001
278	cryoconite2_17	[0:16535]	region	TRUE	terpene	0.12	.12.region001	MAG	cryoconite2_17.12.region001
279	cryoconite2_18	[19161:34453]	region	TRUE	terpene	0.36	.36.region001	MAG	cryoconite2_18.36.region001
280	cryoconite2_18	[0:25940]	region	TRUE	NRPS	0.52	.52.region001	MAG	cryoconite2_18.52.region001
281	cryoconite2_18	[0:13254]	region	TRUE	terpene	0.64	.64.region001	MAG	cryoconite2_18.64.region001
282	cryoconite2_18	[0:19832]	region	TRUE	terpene	0.69	.69.region001	MAG	cryoconite2_18.69.region001
283	cryoconite2_18	[0:14722]	region	TRUE	T3PKS	0.92	.92.region001	MAG	cryoconite2_18.92.region001
284	cryoconite2_18	[0:12775]	region	TRUE	RRE-containing	0.97	.97.region001	MAG	cryoconite2_18.97.region001
285	cryoconite2_19	[0:19426]	region	TRUE	terpene	0.14	.14.region001	MAG	cryoconite2_19.14.region001
286	cryoconite2_19	[0:16491]	region	TRUE	terpene	0.7	.70.region001	MAG	cryoconite2_19.70.region001
288	cryoconite2_19	[0:16579]	region	TRUE	T1PKS	0.86	.86.region001	MAG	cryoconite2_19.86.region001
289	cryoconite2_19	[0:15112]	region	TRUE	terpene	0.96	.96.region001	MAG	cryoconite2_19.96.region001
290	cryoconite2_2	[14929:57584]	region	FALSE	NRPS-like	0.4	.4.region001	MAG	cryoconite2_2.4.region001
291	cryoconite2_2	[7273:29162]	region	FALSE	terpene	0.6	.6.region001	MAG	cryoconite2_2.6.region001
292	cryoconite2_2	[31808:48538]	region	TRUE	terpene	0.18	.18.region001	MAG	cryoconite2_2.18.region001
293	cryoconite2_2	[16594:37123]	region	TRUE	terpene	0.27	.27.region001	MAG	cryoconite2_2.27.region001
294	cryoconite2_2	[0:20674]	region	TRUE	T3PKS	0.64	.64.region001	MAG	cryoconite2_2.64.region001
295	cryoconite2_20	[3465:25602]	region	FALSE	terpene	0.6	.6.region001	MAG	cryoconite2_20.6.region001
296	cryoconite2_20	[2980:13856]	region	FALSE	RiPP-like	0.15	.15.region001	MAG	cryoconite2_20.15.region001
297	cryoconite2_20	[0:10439]	region	TRUE	terpene	0.99	.99.region001	MAG	cryoconite2_20.99.region001
298	cryoconite2_21	[20249:31185]	region	FALSE	RiPP-like	0.2	.2.region001	MAG	cryoconite2_21.2.region001
299	cryoconite2_21	[4494:39390]	region	TRUE	arylpolyene	0.35	.35.region001	MAG	cryoconite2_21.35.region001
300	cryoconite2_21	[6944:28648]	region	FALSE	terpene	0.42	.42.region001	MAG	cryoconite2_21.42.region001
301	cryoconite2_21	[0:14999]	region	TRUE	T1PKS	0.64	.64.region001	MAG	cryoconite2_21.64.region001
302	cryoconite2_21	[0:12776]	region	TRUE	terpene	0.68	.68.region001	MAG	cryoconite2_21.68.region001
303	cryoconite2_22	[69231:90173]	region	FALSE	terpene		.region001	MAG	cryoconite2_22.region001
304	cryoconite2_22	[15845:31654]	region	TRUE	betalactone	0.27	.27.region001	MAG	cryoconite2_22.27.region001
305	cryoconite2_22	[0:23176]	region	TRUE	T3PKS	0.47	.47.region001	MAG	cryoconite2_22.47.region001
306	cryoconite2_23	[10170:35168]	region	FALSE	terpene	0.1	.10.region001	MAG	cryoconite2_23.10.region001
307	cryoconite2_23	[0:16615]	region	TRUE	T3PKS	0.62	.62.region001	MAG	cryoconite2_23.62.region001
308	cryoconite2_23	[0:2109]	region	TRUE	NRPS-like	0.227	.227.region001	MAG	cryoconite2_23.227.region001
309	cryoconite2_24	[47476:68391]	region	FALSE	terpene	0.2	.2.region001	MAG	cryoconite2_24.2.region001
310	cryoconite2_24	[8176:49121]	region	FALSE	ladderane	0.7	.7.region001	MAG	cryoconite2_24.7.region001
311	cryoconite2_24	[7268:51969]	region	FALSE	NRPS-like	0.9	.9.region001	MAG	cryoconite2_24.9.region001
312	cryoconite2_24	[0:40290]	region	TRUE	NRPS-like	0.31	.31.region001	MAG	cryoconite2_24.31.region001
313	cryoconite2_24	[18845:29688]	region	FALSE	RiPP-like	0.33	.33.region001	MAG	cryoconite2_24.33.region001
314	cryoconite2_24	[0:26718]	region	TRUE	arylpolyene	0.34	.34.region001	MAG	cryoconite2_24.34.region001
315	cryoconite2_24	[1665:24412]	region	FALSE	terpene	0.53	.53.region001	MAG	cryoconite2_24.53.region001
316	cryoconite2_24	[0:8175]	region	TRUE	RiPP-like	0.84	.84.region001	MAG	cryoconite2_24.84.region001
317	cryoconite2_24	[2530:13364]	region	FALSE	RiPP-like	0.89	.89.region001	MAG	cryoconite2_24.89.region001
318	cryoconite2_24	[0:21102]	region	TRUE	T3PKS	0.103	.103.region001	MAG	cryoconite2_24.103.region001
319	cryoconite2_24	[0:12572]	region	TRUE	RRE-containing	0.165	.165.region001	MAG	cryoconite2_24.165.region001
320	cryoconite2_24	[0:6499]	region	TRUE	terpene	0.277	.277.region001	MAG	cryoconite2_24.277.region001
321	cryoconite2_24	[0:4073]	region	TRUE	NRPS-like	0.351	.351.region001	MAG	cryoconite2_24.351.region001
322	cryoconite2_25	[26549:39105]	region	TRUE	terpene	0.14	.14.region001	MAG	cryoconite2_25.14.region001
323	cryoconite2_25	[586:22762]	region	FALSE	redox-cofactor	0.24	.24.region001	MAG	cryoconite2_25.24.region001
324	cryoconite2_25	[0:7855]	region	TRUE	terpene	0.153	.153.region001	MAG	cryoconite2_25.153.region001
325	cryoconite2_25	[0:3046]	region	TRUE	RiPP-like	0.273	.273.region001	MAG	cryoconite2_25.273.region001
326	cryoconite2_26	[275885:317073]	region	FALSE	arylpolyene		.region001	MAG	cryoconite2_26.region001
327	cryoconite2_26	[106458:117310]	region	FALSE	RiPP-like	.1_1	.1_1.region001	MAG	cryoconite2_26.1_1.region001
328	cryoconite2_26	[124990:176939]	region	FALSE	NRPS	.1_2	.1_2.region002	MAG	cryoconite2_26.1_2.region002
330	cryoconite2_26	[172305:194424]	region	FALSE	redox-cofactor	0.2	.2.region001	MAG	cryoconite2_26.2.region001
331	cryoconite2_26	[221806:243955]	region	FALSE	terpene	0.3	.3.region001	MAG	cryoconite2_26.3.region001
332	cryoconite2_26	[11466:53428]	region	FALSE	NRPS-like	0.5	.5.region001	MAG	cryoconite2_26.5.region001
333	cryoconite2_26	[94271:136212]	region	FALSE	NRPS-like	0.6	.6.region001	MAG	cryoconite2_26.6.region001
334	cryoconite2_27	[10155:26112]	region	TRUE	terpene	0.32	.32.region001	MAG	cryoconite2_27.32.region001
335	cryoconite2_27	[1454:23434]	region	FALSE	terpene	0.33	.33.region001	MAG	cryoconite2_27.33.region001
336	cryoconite2_27	[0:13199]	region	TRUE	terpene	0.34	.34.region001	MAG	cryoconite2_27.34.region001
337	cryoconite2_27	[0:6450]	region	TRUE	T3PKS	0.115	.115.region001	MAG	cryoconite2_27.115.region001
338	cryoconite2_28	[0:14612]	region	TRUE	terpene	0.105	.105.region001	MAG	cryoconite2_28.105.region001
339	cryoconite2_28	[0:8272]	region	TRUE	terpene	0.203	.203.region001	MAG	cryoconite2_28.203.region001
340	cryoconite2_28	[0:6507]	region	TRUE	NRPS-like	0.238	.238.region001	MAG	cryoconite2_28.238.region001
341	cryoconite2_28	[0:5724]	region	TRUE	redox-cofactor	0.252	.252.region001	MAG	cryoconite2_28.252.region001
342	cryoconite2_3	[0:13762]	region	TRUE	RRE-containing	0.3	.30.region001	MAG	cryoconite2_3.30.region001
343	cryoconite2_3	[0:13710]	region	TRUE	terpene	0.42	.42.region001	MAG	cryoconite2_3.42.region001
344	cryoconite2_3	[0:10687]	region	TRUE	terpene	0.7	.70.region001	MAG	cryoconite2_3.70.region001
345	cryoconite2_4	[876:27648]	region	TRUE	redox-cofactor	0.19	.19.region001	MAG	cryoconite2_4.19.region001
346	cryoconite2_4	[0:13448]	region	TRUE	linaridin	0.34	.34.region001	MAG	cryoconite2_4.34.region001
347	cryoconite2_4	[0:9533]	region	TRUE	betalactone	0.103	.103.region001	MAG	cryoconite2_4.103.region001
348	cryoconite2_4	[0:5077]	region	TRUE	terpene	0.167	.167.region001	MAG	cryoconite2_4.167.region001
349	cryoconite2_4	[0:4111]	region	TRUE	terpene	0.205	.205.region001	MAG	cryoconite2_4.205.region001
350	cryoconite2_4	[0:2550]	region	TRUE	T3PKS	0.293	.293.region001	MAG	cryoconite2_4.293.region001
351	cryoconite2_4	[0:2043]	region	TRUE	RiPP-like	0.341	.341.region001	MAG	cryoconite2_4.341.region001
352	cryoconite2_5	[54865:75711]	region	FALSE	terpene		.region001	MAG	cryoconite2_5.region001
353	cryoconite2_5	[0:8512]	region	TRUE	terpene	0.163	.163.region001	MAG	cryoconite2_5.163.region001
354	cryoconite2_6	[0:16749]	region	TRUE	NRPS	0.9	.90.region001	MAG	cryoconite2_6.90.region001
355	cryoconite2_6	[0:13366]	region	TRUE	terpene	0.118	.118.region001	MAG	cryoconite2_6.118.region001
356	cryoconite2_6	[0:8439]	region	TRUE	terpene	0.173	.173.region001	MAG	cryoconite2_6.173.region001
357	cryoconite2_6	[0:7972]	region	TRUE	terpene	0.182	.182.region001	MAG	cryoconite2_6.182.region001
358	cryoconite2_6	[0:1443]	region	TRUE	terpene	0.521	.521.region001	MAG	cryoconite2_6.521.region001
359	cryoconite2_6	[0:1088]	region	TRUE	RRE-containing	0.62	.620.region001	MAG	cryoconite2_6.620.region001
360	cryoconite2_7	[0:28665]	region	TRUE	T3PKS		.region001	MAG	cryoconite2_7.region001
361	cryoconite2_7	[1279:23377]	region	FALSE	terpene	0.16	.16.region001	MAG	cryoconite2_7.16.region001
362	cryoconite2_8	[3117:14062]	region	FALSE	RiPP-like	0.28	.28.region001	MAG	cryoconite2_8.28.region001
363	cryoconite2_8	[8715:29351]	region	TRUE	arylpolyene	0.31	.31.region001	MAG	cryoconite2_8.31.region001
364	cryoconite2_8	[8497:25971]	region	TRUE	terpene	0.35	.35.region001	MAG	cryoconite2_8.35.region001
365	cryoconite2_8	[0:13100]	region	TRUE	redox-cofactor	0.37	.37.region001	MAG	cryoconite2_8.37.region001
366	cryoconite2_8	[5739:13970]	region	TRUE	RiPP-like	0.79	.79.region001	MAG	cryoconite2_8.79.region001
367	cryoconite2_9	[11287:32121]	region	FALSE	terpene	0.31	.31.region001	MAG	cryoconite2_9.31.region001
368	cryoconite2_9	[0:31491]	region	TRUE	T3PKS	0.41	.41.region001	MAG	cryoconite2_9.41.region001
369	cryoconite3_1	[23236:34112]	region	FALSE	RiPP-like	0.1	.1.region001	MAG	cryoconite3_1.1.region001
370	cryoconite3_1	[2830:24967]	region	FALSE	terpene	0.5	.5.region001	MAG	cryoconite3_1.5.region001
371	cryoconite3_1	[11880:31647]	region	TRUE	terpene	0.23	.23.region001	MAG	cryoconite3_1.23.region001
372	cryoconite3_10	[9192:30389]	region	FALSE	terpene	0.1	.1.region001	MAG	cryoconite3_10.1.region001
373	cryoconite3_10	[65141:86041]	region	FALSE	terpene	0.3	.3.region001	MAG	cryoconite3_10.3.region001
374	cryoconite3_10	[8342:30389]	region	FALSE	redox-cofactor	0.5	.5.region001	MAG	cryoconite3_10.5.region001
375	cryoconite3_10	[70767:92711]	region	FALSE	terpene	0.6	.6.region001	MAG	cryoconite3_10.6.region001
376	cryoconite3_10	[0:16535]	region	TRUE	terpene	0.13	.13.region001	MAG	cryoconite3_10.13.region001
377	cryoconite3_11	[9850:34822]	region	FALSE	terpene	0.1	.1.region001	MAG	cryoconite3_11.1.region001
378	cryoconite3_11	[4308:32455]	region	TRUE	T1PKS	0.2	.20.region001	MAG	cryoconite3_11.20.region001
379	cryoconite3_11	[0:12035]	region	TRUE	terpene	0.66	.66.region001	MAG	cryoconite3_11.66.region001
381	cryoconite3_11	[0:17110]	region	TRUE	NRPS-like	0.86	.86.region001	MAG	cryoconite3_11.86.region001
382	cryoconite3_11	[0:7438]	region	TRUE	terpene	0.224	.224.region001	MAG	cryoconite3_11.224.region001
383	cryoconite3_11	[0:4859]	region	TRUE	redox-cofactor	0.281	.281.region001	MAG	cryoconite3_11.281.region001
384	cryoconite3_12	[0:10231]	region	TRUE	terpene	0.129	.129.region001	MAG	cryoconite3_12.129.region001
385	cryoconite3_12	[0:8516]	region	TRUE	terpene	0.164	.164.region001	MAG	cryoconite3_12.164.region001
386	cryoconite3_13	[10002:30836]	region	FALSE	terpene	0.33	.33.region001	MAG	cryoconite3_13.33.region001
387	cryoconite3_13	[0:24473]	region	TRUE	T3PKS	0.61	.61.region001	MAG	cryoconite3_13.61.region001
388	cryoconite3_14	[0:10605]	region	TRUE	RRE-containing	0.37	.37.region001	MAG	cryoconite3_14.37.region001
389	cryoconite3_14	[0:21803]	region	TRUE	T3PKS	0.43	.43.region001	MAG	cryoconite3_14.43.region001
390	cryoconite3_14	[0:10322]	region	TRUE	RRE-containing	0.64	.64.region001	MAG	cryoconite3_14.64.region001
391	cryoconite3_15	[5402:16720]	region	TRUE	terpene	0.9	.90.region001	MAG	cryoconite3_15.90.region001
392	cryoconite3_15	[86:14195]	region	TRUE	terpene	0.11	.110.region001	MAG	cryoconite3_15.110.region001
393	cryoconite3_15	[0:8922]	region	TRUE	terpene	0.169	.169.region001	MAG	cryoconite3_15.169.region001
394	cryoconite3_15	[0:8648]	region	TRUE	NRPS	0.175	.175.region001	MAG	cryoconite3_15.175.region001
395	cryoconite3_16	[25324:47304]	region	FALSE	terpene	0.3	.3.region001	MAG	cryoconite3_16.3.region001
396	cryoconite3_16	[5213:17329]	region	TRUE	terpene	0.56	.56.region001	MAG	cryoconite3_16.56.region001
397	cryoconite3_16	[2541:15705]	region	TRUE	terpene	0.61	.61.region001	MAG	cryoconite3_16.61.region001
398	cryoconite3_16	[0:6667]	region	TRUE	T3PKS	0.122	.122.region001	MAG	cryoconite3_16.122.region001
399	cryoconite3_16	[0:3977]	region	TRUE	terpene	0.152	.152.region001	MAG	cryoconite3_16.152.region001
400	cryoconite3_17	[69070:90012]	region	FALSE	terpene	0.3	.3.region001	MAG	cryoconite3_17.3.region001
401	cryoconite3_17	[15892:41236]	region	FALSE	betalactone	0.9	.9.region001	MAG	cryoconite3_17.9.region001
402	cryoconite3_17	[0:22945]	region	TRUE	T3PKS	0.45	.45.region001	MAG	cryoconite3_17.45.region001
403	cryoconite3_18	[12540:33326]	region	TRUE	ranthipeptide	0.35	.35.region001	MAG	cryoconite3_18.35.region001
404	cryoconite3_18	[9140:31484]	region	TRUE	arylpolyene	0.38	.38.region001	MAG	cryoconite3_18.38.region001
405	cryoconite3_18	[0:24851]	region	TRUE	betalactone	0.4	.40.region001	MAG	cryoconite3_18.40.region001
406	cryoconite3_18	[0:9222]	region	TRUE	RiPP-like	0.75	.75.region001	MAG	cryoconite3_18.75.region001
407	cryoconite3_18	[0:11351]	region	TRUE	lassopeptide	0.85	.85.region001	MAG	cryoconite3_18.85.region001
408	cryoconite3_19	[0:11131]	region	TRUE	terpene	0.1	.1.region001	MAG	cryoconite3_19.1.region001
409	cryoconite3_19	[0:39579]	region	TRUE	NRPS-like	0.7	.7.region001	MAG	cryoconite3_19.7.region001
410	cryoconite3_19	[25523:36366]	region	FALSE	RiPP-like	0.9	.9.region001	MAG	cryoconite3_19.9.region001
411	cryoconite3_19	[689:37644]	region	TRUE	NRPS-like	0.32	.32.region001	MAG	cryoconite3_19.32.region001
412	cryoconite3_19	[28446:36137]	region	TRUE	RiPP-like	0.36	.36.region001	MAG	cryoconite3_19.36.region001
413	cryoconite3_19	[0:10521]	region	TRUE	RiPP-like	0.58	.58.region001	MAG	cryoconite3_19.58.region001
414	cryoconite3_19	[0:22059]	region	TRUE	terpene	0.64	.64.region001	MAG	cryoconite3_19.64.region001
415	cryoconite3_19	[1006:24408]	region	TRUE	NRPS-like	0.73	.73.region001	MAG	cryoconite3_19.73.region001
416	cryoconite3_19	[0:20708]	region	TRUE	T3PKS	0.98	.98.region001	MAG	cryoconite3_19.98.region001
417	cryoconite3_19	[0:20078]	region	TRUE	ladderane	0.103	.103.region001	MAG	cryoconite3_19.103.region001
418	cryoconite3_19	[0:10673]	region	TRUE	RRE-containing	0.215	.215.region001	MAG	cryoconite3_19.215.region001
419	cryoconite3_19	[0:8252]	region	TRUE	arylpolyene	0.252	.252.region001	MAG	cryoconite3_19.252.region001
420	cryoconite3_19	[0:5715]	region	TRUE	terpene	0.32	.320.region001	MAG	cryoconite3_19.320.region001
421	cryoconite3_2	[20704:31640]	region	FALSE	RiPP-like	0.1	.1.region001	MAG	cryoconite3_2.1.region001
422	cryoconite3_2	[44543:65905]	region	TRUE	terpene	0.12	.12.region001	MAG	cryoconite3_2.12.region001
423	cryoconite3_2	[4494:41029]	region	TRUE	arylpolyene	0.31	.31.region001	MAG	cryoconite3_2.31.region001
424	cryoconite3_2	[4314:23536]	region	TRUE	terpene	0.55	.55.region001	MAG	cryoconite3_2.55.region001
425	cryoconite3_2	[0:14151]	region	TRUE	T1PKS	0.7	.70.region001	MAG	cryoconite3_2.70.region001
426	cryoconite3_20	[94224:136165]	region	FALSE	NRPS-like		.region001	MAG	cryoconite3_20.region001
427	cryoconite3_20	[453160:494348]	region	FALSE	arylpolyene		.region002	MAG	cryoconite3_20.region002
428	cryoconite3_20	[144832:166951]	region	FALSE	redox-cofactor	0.1	.1.region001	MAG	cryoconite3_20.1.region001
429	cryoconite3_20	[70019:80871]	region	FALSE	RiPP-like	.2_1	.2_1.region001	MAG	cryoconite3_20.2_1.region001
431	cryoconite3_20	[88551:140401]	region	FALSE	T1PKS	.2_2	.2_2.region002	MAG	cryoconite3_20.2_2.region002
432	cryoconite3_20	[221735:243884]	region	FALSE	terpene	0.3	.3.region001	MAG	cryoconite3_20.3.region001
433	cryoconite3_20	[164590:206552]	region	FALSE	NRPS-like	0.6	.6.region001	MAG	cryoconite3_20.6.region001
434	cryoconite3_21	[0:10167]	region	TRUE	RRE-containing	0.13	.130.region001	MAG	cryoconite3_21.130.region001
435	cryoconite3_21	[0:9438]	region	TRUE	terpene	0.142	.142.region001	MAG	cryoconite3_21.142.region001
436	cryoconite3_22	[5899:27997]	region	FALSE	terpene	0.26	.26.region001	MAG	cryoconite3_22.26.region001
437	cryoconite3_22	[0:19315]	region	TRUE	T3PKS	0.46	.46.region001	MAG	cryoconite3_22.46.region001
438	cryoconite3_23	[0:8819]	region	TRUE	terpene	0.185	.185.region001	MAG	cryoconite3_23.185.region001
439	cryoconite3_23	[0:7260]	region	TRUE	RiPP-like	0.249	.249.region001	MAG	cryoconite3_23.249.region001
440	cryoconite3_23	[0:5438]	region	TRUE	terpene	0.354	.354.region001	MAG	cryoconite3_23.354.region001
441	cryoconite3_23	[0:3579]	region	TRUE	RRE-containing	0.504	.504.region001	MAG	cryoconite3_23.504.region001
442	cryoconite3_23	[0:2088]	region	TRUE	T1PKS	0.734	.734.region001	MAG	cryoconite3_23.734.region001
443	cryoconite3_24	[24402:45302]	region	FALSE	terpene	0.7	.7.region001	MAG	cryoconite3_24.7.region001
444	cryoconite3_24	[0:14659]	region	TRUE	T3PKS	0.34	.34.region001	MAG	cryoconite3_24.34.region001
445	cryoconite3_25	[9111:34109]	region	FALSE	terpene	0.9	.9.region001	MAG	cryoconite3_25.9.region001
446	cryoconite3_25	[0:28417]	region	TRUE	T3PKS	0.29	.29.region001	MAG	cryoconite3_25.29.region001
447	cryoconite3_25	[0:2321]	region	TRUE	NRPS-like	0.245	.245.region001	MAG	cryoconite3_25.245.region001
448	cryoconite3_26	[16626:31301]	region	TRUE	terpene	0.23	.23.region001	MAG	cryoconite3_26.23.region001
449	cryoconite3_26	[0:20722]	region	TRUE	arylpolyene	0.27	.27.region001	MAG	cryoconite3_26.27.region001
450	cryoconite3_26	[0:26900]	region	TRUE	NRPS-like	0.38	.38.region001	MAG	cryoconite3_26.38.region001
451	cryoconite3_26	[0:11476]	region	TRUE	arylpolyene	0.114	.114.region001	MAG	cryoconite3_26.114.region001
452	cryoconite3_27	[1984:23809]	region	TRUE	T3PKS	0.5	.5.region001	MAG	cryoconite3_27.5.region001
453	cryoconite3_27	[0:14404]	region	TRUE	terpene	0.37	.37.region001	MAG	cryoconite3_27.37.region001
454	cryoconite3_27	[723:10352]	region	TRUE	RiPP-like	0.92	.92.region001	MAG	cryoconite3_27.92.region001
455	cryoconite3_27	[0:8996]	region	TRUE	terpene	0.11	.110.region001	MAG	cryoconite3_27.110.region001
456	cryoconite3_27	[0:4372]	region	TRUE	terpene	0.303	.303.region001	MAG	cryoconite3_27.303.region001
457	cryoconite3_28	[16944:27889]	region	FALSE	RiPP-like	0.9	.9.region001	MAG	cryoconite3_28.9.region001
458	cryoconite3_28	[0:21219]	region	TRUE	arylpolyene	0.35	.35.region001	MAG	cryoconite3_28.35.region001
459	cryoconite3_28	[3077:13920]	region	FALSE	RiPP-like	0.56	.56.region001	MAG	cryoconite3_28.56.region001
460	cryoconite3_28	[2507:19086]	region	TRUE	terpene	0.66	.66.region001	MAG	cryoconite3_28.66.region001
461	cryoconite3_28	[0:11137]	region	TRUE	terpene	0.105	.105.region001	MAG	cryoconite3_28.105.region001
462	cryoconite3_28	[2125:12725]	region	TRUE	RiPP-like	0.112	.112.region001	MAG	cryoconite3_28.112.region001
463	cryoconite3_28	[0:7023]	region	TRUE	redox-cofactor	0.176	.176.region001	MAG	cryoconite3_28.176.region001
464	cryoconite3_28	[0:3388]	region	TRUE	arylpolyene	0.267	.267.region001	MAG	cryoconite3_28.267.region001
465	cryoconite3_28	[0:3166]	region	TRUE	terpene	0.276	.276.region001	MAG	cryoconite3_28.276.region001
466	cryoconite3_3	[0:27058]	region	TRUE	redox-cofactor	0.4	.4.region001	MAG	cryoconite3_3.4.region001
467	cryoconite3_3	[5565:19180]	region	TRUE	linaridin	0.33	.33.region001	MAG	cryoconite3_3.33.region001
468	cryoconite3_3	[0:15077]	region	TRUE	betalactone	0.45	.45.region001	MAG	cryoconite3_3.45.region001
469	cryoconite3_3	[0:6870]	region	TRUE	terpene	0.132	.132.region001	MAG	cryoconite3_3.132.region001
470	cryoconite3_3	[0:5077]	region	TRUE	terpene	0.184	.184.region001	MAG	cryoconite3_3.184.region001
471	cryoconite3_3	[0:2043]	region	TRUE	RiPP-like	0.344	.344.region001	MAG	cryoconite3_3.344.region001
472	cryoconite3_3	[0:1587]	region	TRUE	T3PKS	0.396	.396.region001	MAG	cryoconite3_3.396.region001
473	cryoconite3_4	[0:22895]	region	TRUE	T3PKS	0.9	.9.region001	MAG	cryoconite3_4.9.region001
474	cryoconite3_4	[0:20349]	region	TRUE	NRPS-like	0.36	.36.region001	MAG	cryoconite3_4.36.region001
476	cryoconite3_4	[0:12570]	region	TRUE	NRPS-like	0.8	.80.region001	MAG	cryoconite3_4.80.region001
477	cryoconite3_5	[2505:13231]	region	TRUE	terpene	0.43	.43.region001	MAG	cryoconite3_5.43.region001
478	cryoconite3_5	[0:7871]	region	TRUE	RiPP-like	0.77	.77.region001	MAG	cryoconite3_5.77.region001
479	cryoconite3_5	[0:7443]	region	TRUE	terpene	0.134	.134.region001	MAG	cryoconite3_5.134.region001
480	cryoconite3_5	[0:3742]	region	TRUE	terpene	0.344	.344.region001	MAG	cryoconite3_5.344.region001
481	cryoconite3_5	[0:2523]	region	TRUE	terpene	0.458	.458.region001	MAG	cryoconite3_5.458.region001
482	cryoconite3_5	[0:2016]	region	TRUE	arylpolyene	0.505	.505.region001	MAG	cryoconite3_5.505.region001
483	cryoconite3_6	[0:21130]	region	TRUE	terpene		.region001	MAG	cryoconite3_6.region001
484	cryoconite3_6	[3007:24087]	region	FALSE	terpene	0.28	.28.region001	MAG	cryoconite3_6.28.region001
485	cryoconite3_6	[5639:21610]	region	TRUE	terpene	0.6	.60.region001	MAG	cryoconite3_6.60.region001
487	cryoconite3_6	[0:14200]	region	TRUE	T1PKS	0.99	.99.region001	MAG	cryoconite3_6.99.region001
488	cryoconite3_7	[0:25439]	region	TRUE	NRPS	0.13	.13.region001	MAG	cryoconite3_7.13.region001
489	cryoconite3_7	[30557:41403]	region	FALSE	RiPP-like	0.14	.14.region001	MAG	cryoconite3_7.14.region001
491	cryoconite3_7	[17183:41574]	region	TRUE	T1PKS	0.17	.17.region001	MAG	cryoconite3_7.17.region001
492	cryoconite3_7	[0:28735]	region	TRUE	arylpolyene	0.32	.32.region001	MAG	cryoconite3_7.32.region001
493	cryoconite3_8	[0:41025]	region	TRUE	T3PKS	0.1	.1.region001	MAG	cryoconite3_8.1.region001
494	cryoconite3_8	[6735:49204]	region	FALSE	NRPS-like	0.4	.4.region001	MAG	cryoconite3_8.4.region001
495	cryoconite3_8	[25327:46335]	region	FALSE	terpene	0.13	.13.region001	MAG	cryoconite3_8.13.region001
496	cryoconite3_8	[0:19226]	region	TRUE	ranthipeptide	0.17	.17.region001	MAG	cryoconite3_8.17.region001
497	cryoconite3_8	[0:29931]	region	TRUE	ladderane	0.41	.41.region001	MAG	cryoconite3_8.41.region001
498	cryoconite3_8	[10957:30504]	region	TRUE	terpene	0.54	.54.region001	MAG	cryoconite3_8.54.region001
499	cryoconite3_8	[3361:17426]	region	TRUE	terpene	0.89	.89.region001	MAG	cryoconite3_8.89.region001
500	cryoconite3_8	[0:7743]	region	TRUE	terpene	0.13	.130.region001	MAG	cryoconite3_8.130.region001
501	cryoconite3_9	[38837:59896]	region	FALSE	terpene	0.7	.7.region001	MAG	cryoconite3_9.7.region001
502	cryoconite3_9	[54232:75957]	region	FALSE	terpene	0.9	.9.region001	MAG	cryoconite3_9.9.region001
503	cryoconite3_9	[0:29484]	region	TRUE	T1PKS	0.23	.23.region001	MAG	cryoconite3_9.23.region001
504	cryoconite3_9	[0:9058]	region	TRUE	RiPP-like	0.27	.27.region001	MAG	cryoconite3_9.27.region001
505	cryoconite3_9	[11052:43138]	region	TRUE	arylpolyene	0.29	.29.region001	MAG	cryoconite3_9.29.region001
506	filter1_1	[5927:28025]	region	FALSE	terpene	0.17	.17.region001	MAG	filter1_1.17.region001
507	filter1_1	[0:13864]	region	TRUE	T3PKS	0.63	.63.region001	MAG	filter1_1.63.region001
508	filter1_10	[70760:81603]	region	FALSE	RiPP-like	0.4	.4.region001	MAG	filter1_10.4.region001
509	filter1_10	[0:18046]	region	TRUE	lassopeptide	0.26	.26.region001	MAG	filter1_10.26.region001
510	filter1_10	[17382:41036]	region	TRUE	arylpolyene	0.36	.36.region001	MAG	filter1_10.36.region001
511	filter1_10	[2702:24977]	region	FALSE	redox-cofactor	0.49	.49.region001	MAG	filter1_10.49.region001
512	filter1_10	[10275:32086]	region	FALSE	terpene	0.58	.58.region001	MAG	filter1_10.58.region001
513	filter1_10	[0:12350]	region	TRUE	terpene	0.149	.149.region001	MAG	filter1_10.149.region001
514	filter1_11	[33390:64444]	region	TRUE	NAPAA	0.15	.15.region001	MAG	filter1_11.15.region001
515	filter1_11	[4501:25689]	region	FALSE	terpene	0.34	.34.region001	MAG	filter1_11.34.region001
516	filter1_11	[0:25718]	region	TRUE	T3PKS	0.38	.38.region001	MAG	filter1_11.38.region001
517	filter1_11	[3482:22723]	region	TRUE	terpene	0.6	.60.region001	MAG	filter1_11.60.region001
518	filter1_12	[0:8919]	region	TRUE	RiPP-like	0.23	.23.region001	MAG	filter1_12.23.region001
519	filter1_12	[2599:14953]	region	TRUE	hserlactone	0.87	.87.region001	MAG	filter1_12.87.region001
520	filter1_12	[0:9435]	region	TRUE	transAT-PKS-like	0.176	.176.region001	MAG	filter1_12.176.region001
521	filter1_12	[0:8942]	region	TRUE	terpene	0.196	.196.region001	MAG	filter1_12.196.region001
522	filter1_12	[0:8413]	region	TRUE	betalactone	0.212	.212.region001	MAG	filter1_12.212.region001
523	filter1_12	[0:8026]	region	TRUE	terpene	0.22	.220.region001	MAG	filter1_12.220.region001
524	filter1_12	[0:6710]	region	TRUE	terpene	0.25	.250.region001	MAG	filter1_12.250.region001
525	filter1_12	[0:5439]	region	TRUE	hserlactone	0.304	.304.region001	MAG	filter1_12.304.region001
526	filter1_2	[0:21951]	region	TRUE	T3PKS	0.57	.57.region001	MAG	filter1_2.57.region001
527	filter1_2	[0:20481]	region	TRUE	NAPAA	0.66	.66.region001	MAG	filter1_2.66.region001
528	filter1_2	[0:11229]	region	TRUE	terpene	0.69	.69.region001	MAG	filter1_2.69.region001
530	filter1_2	[0:18870]	region	TRUE	T1PKS	0.85	.85.region001	MAG	filter1_2.85.region001
531	filter1_2	[2347:13135]	region	TRUE	terpene	0.121	.121.region001	MAG	filter1_2.121.region001
532	filter1_2	[0:4169]	region	TRUE	NRPS	0.281	.281.region001	MAG	filter1_2.281.region001
533	filter1_3	[2459:15807]	region	TRUE	terpene	0.47	.47.region001	MAG	filter1_3.47.region001
534	filter1_3	[0:10485]	region	TRUE	terpene	0.9	.90.region001	MAG	filter1_3.90.region001
535	filter1_3	[0:10265]	region	TRUE	terpene	0.93	.93.region001	MAG	filter1_3.93.region001
536	filter1_3	[0:6537]	region	TRUE	T3PKS	0.163	.163.region001	MAG	filter1_3.163.region001
537	filter1_3	[0:3940]	region	TRUE	terpene	0.244	.244.region001	MAG	filter1_3.244.region001
538	filter1_4	[0:17789]	region	TRUE	terpene	0.33	.33.region001	MAG	filter1_4.33.region001
539	filter1_4	[0:15821]	region	TRUE	RRE-containing	0.46	.46.region001	MAG	filter1_4.46.region001
540	filter1_4	[0:9928]	region	TRUE	terpene	0.114	.114.region001	MAG	filter1_4.114.region001
541	filter1_5	[64765:86808]	region	FALSE	terpene	0.4	.4.region001	MAG	filter1_5.4.region001
542	filter1_5	[34890:56785]	region	FALSE	terpene	0.12	.12.region001	MAG	filter1_5.12.region001
543	filter1_5	[0:21192]	region	TRUE	T3PKS	0.27	.27.region001	MAG	filter1_5.27.region001
545	filter1_5	[404:28369]	region	TRUE	T3PKS	0.37	.37.region001	MAG	filter1_5.37.region001
546	filter1_5	[0:7702]	region	TRUE	T3PKS	0.59	.59.region001	MAG	filter1_5.59.region001
547	filter1_6	[198242:220727]	region	TRUE	T3PKS	0.1	.1.region001	MAG	filter1_6.1.region001
548	filter1_6	[7822:29932]	region	FALSE	terpene	0.28	.28.region001	MAG	filter1_6.28.region001
549	filter1_7	[66482:88513]	region	FALSE	terpene	0.6	.6.region001	MAG	filter1_7.6.region001
550	filter1_7	[65599:87692]	region	FALSE	terpene	0.8	.8.region001	MAG	filter1_7.8.region001
551	filter1_7	[1020:42814]	region	FALSE	thioamide-NRP	0.13	.13.region001	MAG	filter1_7.13.region001
552	filter1_7	[3832:44897]	region	FALSE	T3PKS	0.15	.15.region001	MAG	filter1_7.15.region001
554	filter1_7	[26729:53029]	region	FALSE	RRE-containing	0.17	.17.region001	MAG	filter1_7.17.region001
556	filter1_7	[12678:62163]	region	TRUE	T1PKS	0.19	.19.region001	MAG	filter1_7.19.region001
557	filter1_7	[0:18957]	region	TRUE	terpene	0.49	.49.region001	MAG	filter1_7.49.region001
558	filter1_7	[0:4410]	region	TRUE	T3PKS	0.112	.112.region001	MAG	filter1_7.112.region001
559	filter1_8	[0:27154]	region	TRUE	T3PKS	0.1	.10.region001	MAG	filter1_8.10.region001
560	filter1_8	[0:5838]	region	TRUE	RiPP-like	0.95	.95.region001	MAG	filter1_8.95.region001
561	filter1_8	[0:11102]	region	TRUE	NRPS-like	0.105	.105.region001	MAG	filter1_8.105.region001
562	filter1_8	[0:5447]	region	TRUE	terpene	0.23	.230.region001	MAG	filter1_8.230.region001
563	filter1_8	[0:5206]	region	TRUE	redox-cofactor	0.245	.245.region001	MAG	filter1_8.245.region001
564	filter1_9	[7857:27759]	region	FALSE	terpene		.region001	MAG	filter1_9.region001
565	filter1_9	[83359:97131]	region	TRUE	terpene		.region002	MAG	filter1_9.region002
567	filter1_9	[4230:49174]	region	TRUE	T1PKS	0.13	.13.region001	MAG	filter1_9.13.region001
569	filter1_9	[0:45968]	region	TRUE	redox-cofactor	0.15	.15.region001	MAG	filter1_9.15.region001
570	filter1_9	[0:13102]	region	TRUE	arylpolyene	0.92	.92.region001	MAG	filter1_9.92.region001
571	filter1_9	[0:3485]	region	TRUE	terpene	0.185	.185.region001	MAG	filter1_9.185.region001
572	filter2_1	[2459:15807]	region	TRUE	terpene	0.48	.48.region001	MAG	filter2_1.48.region001
573	filter2_1	[0:10485]	region	TRUE	terpene	0.92	.92.region001	MAG	filter2_1.92.region001
574	filter2_1	[0:10265]	region	TRUE	terpene	0.95	.95.region001	MAG	filter2_1.95.region001
575	filter2_1	[0:6537]	region	TRUE	T3PKS	0.166	.166.region001	MAG	filter2_1.166.region001
576	filter2_1	[0:3940]	region	TRUE	terpene	0.248	.248.region001	MAG	filter2_1.248.region001
577	filter2_2	[0:17789]	region	TRUE	terpene	0.33	.33.region001	MAG	filter2_2.33.region001
578	filter2_2	[0:15821]	region	TRUE	RRE-containing	0.46	.46.region001	MAG	filter2_2.46.region001
579	filter2_2	[0:9928]	region	TRUE	terpene	0.114	.114.region001	MAG	filter2_2.114.region001
580	filter2_3	[64765:86808]	region	FALSE	terpene	0.4	.4.region001	MAG	filter2_3.4.region001
581	filter2_3	[34890:56785]	region	FALSE	terpene	0.12	.12.region001	MAG	filter2_3.12.region001
582	filter2_3	[0:21192]	region	TRUE	T3PKS	0.27	.27.region001	MAG	filter2_3.27.region001
584	filter2_3	[404:28369]	region	TRUE	T3PKS	0.37	.37.region001	MAG	filter2_3.37.region001
585	filter2_3	[0:7702]	region	TRUE	T3PKS	0.59	.59.region001	MAG	filter2_3.59.region001
586	filter2_4	[198242:220727]	region	TRUE	T3PKS	0.1	.1.region001	MAG	filter2_4.1.region001
587	filter2_4	[7822:29932]	region	FALSE	terpene	0.28	.28.region001	MAG	filter2_4.28.region001
588	filter2_5	[0:21951]	region	TRUE	T3PKS	0.57	.57.region001	MAG	filter2_5.57.region001
589	filter2_5	[0:20481]	region	TRUE	NAPAA	0.66	.66.region001	MAG	filter2_5.66.region001
590	filter2_5	[0:11229]	region	TRUE	terpene	0.69	.69.region001	MAG	filter2_5.69.region001
592	filter2_5	[0:18870]	region	TRUE	T1PKS	0.85	.85.region001	MAG	filter2_5.85.region001
593	filter2_5	[2347:13135]	region	TRUE	terpene	0.121	.121.region001	MAG	filter2_5.121.region001
594	filter2_5	[0:4169]	region	TRUE	NRPS	0.281	.281.region001	MAG	filter2_5.281.region001
595	filter2_6	[7857:27759]	region	FALSE	terpene		.region001	MAG	filter2_6.region001
598	filter2_6	[4230:49174]	region	TRUE	T1PKS	0.12	.12.region001	MAG	filter2_6.12.region001
600	filter2_6	[0:45968]	region	TRUE	redox-cofactor	0.14	.14.region001	MAG	filter2_6.14.region001
601	filter2_6	[0:13102]	region	TRUE	arylpolyene	0.91	.91.region001	MAG	filter2_6.91.region001
602	filter2_6	[0:3485]	region	TRUE	terpene	0.183	.183.region001	MAG	filter2_6.183.region001
603	filter2_7	[70760:81603]	region	FALSE	RiPP-like	0.4	.4.region001	MAG	filter2_7.4.region001
604	filter2_7	[0:18046]	region	TRUE	lassopeptide	0.25	.25.region001	MAG	filter2_7.25.region001
605	filter2_7	[17382:41036]	region	TRUE	arylpolyene	0.33	.33.region001	MAG	filter2_7.33.region001
606	filter2_7	[2702:24977]	region	FALSE	redox-cofactor	0.46	.46.region001	MAG	filter2_7.46.region001
607	filter2_7	[10275:32086]	region	FALSE	terpene	0.55	.55.region001	MAG	filter2_7.55.region001
608	filter2_7	[0:12350]	region	TRUE	terpene	0.145	.145.region001	MAG	filter2_7.145.region001
609	filter2_8	[33390:64444]	region	TRUE	NAPAA	0.15	.15.region001	MAG	filter2_8.15.region001
610	filter2_8	[4501:25689]	region	FALSE	terpene	0.33	.33.region001	MAG	filter2_8.33.region001
611	filter2_8	[0:25718]	region	TRUE	T3PKS	0.37	.37.region001	MAG	filter2_8.37.region001
612	filter2_8	[3482:22723]	region	TRUE	terpene	0.62	.62.region001	MAG	filter2_8.62.region001
613	filter3_1	[63440:85483]	region	FALSE	terpene	0.8	.8.region001	MAG	filter3_1.8.region001
614	filter3_1	[28142:50145]	region	FALSE	terpene	0.17	.17.region001	MAG	filter3_1.17.region001
615	filter3_1	[34892:56533]	region	TRUE	terpene	0.18	.18.region001	MAG	filter3_1.18.region001
616	filter3_1	[0:21382]	region	TRUE	T3PKS	0.2	.20.region001	MAG	filter3_1.20.region001
618	filter3_1	[0:28089]	region	TRUE	T3PKS	0.36	.36.region001	MAG	filter3_1.36.region001
619	filter3_10	[12131:33319]	region	FALSE	terpene	0.33	.33.region001	MAG	filter3_10.33.region001
620	filter3_10	[4631:36177]	region	TRUE	NAPAA	0.37	.37.region001	MAG	filter3_10.37.region001
621	filter3_10	[0:25705]	region	TRUE	T3PKS	0.41	.41.region001	MAG	filter3_10.41.region001
622	filter3_10	[3483:23091]	region	TRUE	terpene	0.56	.56.region001	MAG	filter3_10.56.region001
623	filter3_11	[0:20490]	region	TRUE	NAPAA	0.69	.69.region001	MAG	filter3_11.69.region001
624	filter3_11	[0:11306]	region	TRUE	terpene	0.7	.70.region001	MAG	filter3_11.70.region001
625	filter3_11	[0:13797]	region	TRUE	terpene	0.83	.83.region001	MAG	filter3_11.83.region001
627	filter3_11	[0:12528]	region	TRUE	T1PKS	0.128	.128.region001	MAG	filter3_11.128.region001
628	filter3_11	[0:11073]	region	TRUE	T3PKS	0.143	.143.region001	MAG	filter3_11.143.region001
629	filter3_11	[0:3338]	region	TRUE	NRPS	0.293	.293.region001	MAG	filter3_11.293.region001
630	filter3_12	[19338:41460]	region	FALSE	terpene	0.4	.4.region001	MAG	filter3_12.4.region001
632	filter3_12	[4166:58100]	region	FALSE	T1PKS	0.5	.5.region001	MAG	filter3_12.5.region001
633	filter3_12	[0:20261]	region	TRUE	redox-cofactor	0.43	.43.region001	MAG	filter3_12.43.region001
634	filter3_12	[0:10539]	region	TRUE	terpene	0.58	.58.region001	MAG	filter3_12.58.region001
635	filter3_12	[0:16149]	region	TRUE	arylpolyene	0.8	.80.region001	MAG	filter3_12.80.region001
636	filter3_12	[0:13022]	region	TRUE	arylpolyene	0.92	.92.region001	MAG	filter3_12.92.region001
637	filter3_2	[0:13120]	region	TRUE	terpene	0.33	.33.region001	MAG	filter3_2.33.region001
638	filter3_2	[0:15821]	region	TRUE	hserlactone	0.43	.43.region001	MAG	filter3_2.43.region001
639	filter3_2	[14190:21292]	region	TRUE	RiPP-like	0.44	.44.region001	MAG	filter3_2.44.region001
640	filter3_2	[0:12129]	region	TRUE	betalactone	0.128	.128.region001	MAG	filter3_2.128.region001
641	filter3_2	[0:10255]	region	TRUE	terpene	0.156	.156.region001	MAG	filter3_2.156.region001
642	filter3_2	[0:5884]	region	TRUE	hserlactone	0.269	.269.region001	MAG	filter3_2.269.region001
643	filter3_2	[0:3848]	region	TRUE	transAT-PKS-like	0.362	.362.region001	MAG	filter3_2.362.region001
644	filter3_2	[0:3565]	region	TRUE	transAT-PKS-like	0.385	.385.region001	MAG	filter3_2.385.region001
645	filter3_2	[0:2443]	region	TRUE	terpene	0.463	.463.region001	MAG	filter3_2.463.region001
646	filter3_3	[1163:21512]	region	TRUE	RRE-containing	0.2	.20.region001	MAG	filter3_3.20.region001
647	filter3_3	[0:9922]	region	TRUE	terpene	0.107	.107.region001	MAG	filter3_3.107.region001
648	filter3_3	[0:3387]	region	TRUE	terpene	0.334	.334.region001	MAG	filter3_3.334.region001
649	filter3_4	[0:4184]	region	TRUE	terpene	0.244	.244.region001	MAG	filter3_4.244.region001
650	filter3_4	[0:3279]	region	TRUE	RiPP-like	0.301	.301.region001	MAG	filter3_4.301.region001
651	filter3_4	[0:2246]	region	TRUE	terpene	0.38	.380.region001	MAG	filter3_4.380.region001
652	filter3_5	[56358:78451]	region	FALSE	terpene	0.4	.4.region001	MAG	filter3_5.4.region001
653	filter3_5	[55702:74202]	region	TRUE	terpene	0.12	.12.region001	MAG	filter3_5.12.region001
655	filter3_5	[777:62646]	region	FALSE	thioamide-NRP	0.16	.16.region001	MAG	filter3_5.16.region001
656	filter3_5	[151:41216]	region	FALSE	T3PKS	0.25	.25.region001	MAG	filter3_5.25.region001
658	filter3_5	[0:32728]	region	TRUE	T1PKS	0.39	.39.region001	MAG	filter3_5.39.region001
660	filter3_5	[1732:19998]	region	TRUE	RRE-containing	0.61	.61.region001	MAG	filter3_5.61.region001
661	filter3_5	[0:4447]	region	TRUE	T3PKS	0.119	.119.region001	MAG	filter3_5.119.region001
662	filter3_6	[5784:27882]	region	FALSE	terpene	0.22	.22.region001	MAG	filter3_6.22.region001
663	filter3_6	[0:14543]	region	TRUE	T3PKS	0.56	.56.region001	MAG	filter3_6.56.region001
664	filter3_7	[11661:22504]	region	FALSE	RiPP-like	0.15	.15.region001	MAG	filter3_7.15.region001
665	filter3_7	[9500:53160]	region	FALSE	arylpolyene	0.23	.23.region001	MAG	filter3_7.23.region001
666	filter3_7	[29276:44767]	region	TRUE	lassopeptide	0.34	.34.region001	MAG	filter3_7.34.region001
667	filter3_7	[6127:27938]	region	FALSE	terpene	0.47	.47.region001	MAG	filter3_7.47.region001
668	filter3_7	[2702:24977]	region	FALSE	redox-cofactor	0.56	.56.region001	MAG	filter3_7.56.region001
669	filter3_7	[0:12374]	region	TRUE	terpene	0.132	.132.region001	MAG	filter3_7.132.region001
670	filter3_8	[64738:86848]	region	FALSE	terpene	0.9	.9.region001	MAG	filter3_8.9.region001
671	filter3_8	[0:28273]	region	TRUE	T3PKS	0.22	.22.region001	MAG	filter3_8.22.region001
672	filter3_9	[4787:20877]	region	TRUE	terpene	0.8	.8.region001	MAG	filter3_9.8.region001
673	filter3_9	[0:12601]	region	TRUE	terpene	0.39	.39.region001	MAG	filter3_9.39.region001
674	filter3_9	[0:8885]	region	TRUE	terpene	0.85	.85.region001	MAG	filter3_9.85.region001
675	filter3_9	[0:6357]	region	TRUE	T3PKS	0.165	.165.region001	MAG	filter3_9.165.region001
676	filter3_9	[0:1603]	region	TRUE	terpene	0.424	.424.region001	MAG	filter3_9.424.region001
1	10B4	[755239:777970]	region	FALSE	terpene		.region001	Isolate	10B4.region001
2	10B4	[1723971:1763906]	region	FALSE	T3PKS		.region002	Isolate	10B4.region002
3	10B4	[1764795:1789060]	region	FALSE	terpene		.region003	Isolate	10B4.region003
5	10B4	[2876544:2919440]	region	FALSE	T3PKS		.region004	Isolate	10B4.region004
6	10B4	[2988274:2999126]	region	FALSE	RiPP-like		.region005	Isolate	10B4.region005
8	10C2	[1339134:1379338]	region	FALSE	terpene		.region001	Isolate	10C2.region001
9	10C2	[2707631:2749008]	region	FALSE	T3PKS		.region002	Isolate	10C2.region002
10	10C2	[2780639:2814605]	region	FALSE	NAPAA		.region003	Isolate	10C2.region003
11	10C3	[77938:111904]	region	FALSE	NAPAA	.1_1	.1_1.region001	Isolate	10C3.1_1.region001
12	10C3	[143459:184908]	region	FALSE	T3PKS	.1_2	.1_2.region002	Isolate	10C3.1_2.region002
14	10C3	[1512988:1553188]	region	FALSE	terpene	.1_3	.1_3.region003	Isolate	10C3.1_3.region003
16	10S3	[1325611:1365786]	region	FALSE	terpene		.region001	Isolate	10S3.region001
17	10S3	[2687907:2729356]	region	FALSE	T3PKS		.region002	Isolate	10S3.region002
18	10S3	[2760914:2794880]	region	FALSE	NAPAA		.region003	Isolate	10S3.region003
19	10S4	[756225:767140]	region	FALSE	RiPP-like		.region001	Isolate	10S4.region001
20	10S4	[1133417:1153346]	region	FALSE	RRE-containing		.region002	Isolate	10S4.region002
21	10S4	[2284284:2327891]	region	FALSE	arylpolyene		.region003	Isolate	10S4.region003
22	10S4	[2842394:2883686]	region	FALSE	NRPS-like		.region004	Isolate	10S4.region004
23	10S4	[4186320:4205203]	region	FALSE	siderophore		.region005	Isolate	10S4.region005
24	10S4	[5086256:5099673]	region	FALSE	butyrolactone		.region006	Isolate	10S4.region006
25	10S4	[6538975:6562296]	region	FALSE	betalactone		.region007	Isolate	10S4.region007
26	10S4	[6614597:6636485]	region	FALSE	thioamitides		.region008	Isolate	10S4.region008
28	10S4	[6809908:6893603]	region	FALSE	ranthipeptide		.region009	Isolate	10S4.region009
30	10S4	[6938043:6990658]	region	FALSE	NRPS-like		.region010	Isolate	10S4.region010
31	10S4	[7136403:7151068]	region	FALSE	NAGGN		.region011	Isolate	10S4.region011
32	5B3	[500561:541896]	region	FALSE	T3PKS		.region001	Isolate	5B3.region001
33	5B3	[573061:607003]	region	FALSE	NAPAA		.region002	Isolate	5B3.region002
34	5B3	[1281255:1301092]	region	FALSE	terpene		.region003	Isolate	5B3.region003
36	5B3	[3146867:3187325]	region	FALSE	terpene		.region004	Isolate	5B3.region004
37	5C2	[777768:792437]	region	FALSE	siderophore	.1_1	.1_1.region001	Isolate	5C2.1_1.region001
38	5C2	[998369:1030687]	region	FALSE	betalactone	.1_2	.1_2.region002	Isolate	5C2.1_2.region002
39	5C2	[1517211:1538642]	region	FALSE	ranthipeptide	.1_3	.1_3.region003	Isolate	5C2.1_3.region003
40	5C2	[1665044:1685419]	region	FALSE	RRE-containing	.1_4	.1_4.region004	Isolate	5C2.1_4.region004
41	5C2	[2521074:2535821]	region	FALSE	NAGGN	.1_5	.1_5.region005	Isolate	5C2.1_5.region005
42	5C2	[619608:641780]	region	FALSE	redox-cofactor	.2_1	.2_1.region001	Isolate	5C2.2_1.region001
43	5C2	[1155884:1199358]	region	FALSE	NRPS-like	.2_2	.2_2.region002	Isolate	5C2.2_2.region002
44	5C2	[1493993:1537590]	region	FALSE	arylpolyene	.2_3	.2_3.region003	Isolate	5C2.2_3.region003
45	5C4	[1325494:1346328]	region	FALSE	terpene		.region001	Isolate	5C4.region001
46	5C4	[1415117:1456344]	region	FALSE	NRPS-like		.region002	Isolate	5C4.region002
47	5C4	[1576409:1617468]	region	FALSE	T3PKS		.region003	Isolate	5C4.region003
48	5C4	[2231388:2242309]	region	FALSE	RiPP-like		.region004	Isolate	5C4.region004
49	5C4	[2820072:2862700]	region	FALSE	NRPS-like		.region005	Isolate	5C4.region005
50	5I1	[158626:165962]	region	FALSE	RiPP-like		.region001	Isolate	5I1.region001
51	5I1	[1010632:1034850]	region	FALSE	terpene		.region002	Isolate	5I1.region002
52	5I1	[3926347:3937238]	region	FALSE	RiPP-like		.region003	Isolate	5I1.region003
53	5I1	[102197:151704]	region	FALSE	NRPS	0.1	.1.region001	Isolate	5I1.1.region001
54	AB6	[50082:60937]	region	FALSE	RiPP-like		.region001	Isolate	AB6.region001
55	AB6	[2104577:2119249]	region	FALSE	siderophore		.region002	Isolate	AB6.region002
56	AB6	[2438548:2453337]	region	FALSE	NAGGN		.region003	Isolate	AB6.region003
57	AB6	[3600891:3623063]	region	FALSE	redox-cofactor		.region004	Isolate	AB6.region004
58	AB6	[3859001:3902457]	region	FALSE	NRPS-like		.region005	Isolate	AB6.region005
59	AB6	[4481529:4525129]	region	FALSE	arylpolyene		.region006	Isolate	AB6.region006
60	AH2	[0:29930]	region	TRUE	NRPS-like		.region001	Isolate	AH2.region001
61	AH2	[357721:401327]	region	FALSE	arylpolyene		.region002	Isolate	AH2.region002
62	AH2	[927353:938208]	region	FALSE	RiPP-like		.region003	Isolate	AH2.region003
63	AH2	[1603100:1617889]	region	FALSE	NAGGN		.region004	Isolate	AH2.region004
64	AH2	[2359278:2373950]	region	FALSE	siderophore		.region005	Isolate	AH2.region005
65	AH2	[2534670:2555741]	region	FALSE	terpene		.region006	Isolate	AH2.region006
66	AH2	[4939143:4961315]	region	FALSE	redox-cofactor		.region007	Isolate	AH2.region007
67	Bout1	[112169:153521]	region	FALSE	NRPS-like		.region001	Isolate	Bout1.region001
68	Bout1	[443041:486617]	region	FALSE	arylpolyene		.region002	Isolate	Bout1.region002
69	Bout1	[1523936:1532697]	region	FALSE	RiPP-like		.region003	Isolate	Bout1.region003
70	Bout1	[2217901:2232779]	region	FALSE	NAGGN		.region004	Isolate	Bout1.region004
71	Bout1	[2697902:2740901]	region	FALSE	NRPS		.region005	Isolate	Bout1.region005
73	Bout1	[4567845:4635402]	region	FALSE	RiPP-like		.region006	Isolate	Bout1.region006
74	Bout1	[4735495:4761030]	region	FALSE	betalactone		.region007	Isolate	Bout1.region007
75	Bout1	[4875691:4941987]	region	FALSE	NRPS		.region008	Isolate	Bout1.region008
76	Bout1	[5001207:5054146]	region	FALSE	NRPS		.region009	Isolate	Bout1.region009
77	Bout1	[6396202:6418359]	region	FALSE	redox-cofactor		.region010	Isolate	Bout1.region010
78	Bout1	[6903728:6914574]	region	FALSE	RiPP-like		.region011	Isolate	Bout1.region011
79	CA11.2	[148411:159287]	region	FALSE	RiPP-like		.region001	Isolate	CA11.2.region001
80	CA11.2	[1277793:1300082]	region	FALSE	redox-cofactor		.region002	Isolate	CA11.2.region002
81	CA11.2	[1937759:1958380]	region	FALSE	hserlactone		.region003	Isolate	CA11.2.region003
82	CA11.2	[3235532:3264576]	region	FALSE	betalactone		.region004	Isolate	CA11.2.region004
83	CA11.2	[3323731:3335696]	region	FALSE	siderophore		.region005	Isolate	CA11.2.region005
84	CA11.2	[3342967:3398852]	region	FALSE	NRPS		.region006	Isolate	CA11.2.region006
85	CA11.2	[3445276:3486500]	region	FALSE	T3PKS		.region007	Isolate	CA11.2.region007
86	CA11.2	[3574518:3618457]	region	FALSE	arylpolyene		.region008	Isolate	CA11.2.region008
87	CA11.2	[3818092:3838299]	region	FALSE	terpene		.region009	Isolate	CA11.2.region009
88	CA11.2	[4834287:4855412]	region	FALSE	terpene		.region010	Isolate	CA11.2.region010
89	CCC2.4	[803486:813891]	region	FALSE	ectoine		.region001	Isolate	CCC2.4.region001
90	CCC2.4	[1817356:1839493]	region	FALSE	redox-cofactor		.region002	Isolate	CCC2.4.region002
91	CCC2.4	[3122831:3140929]	region	FALSE	terpene		.region003	Isolate	CCC2.4.region003
93	CCC2.4	[3395227:3440327]	region	FALSE	thiopeptide		.region004	Isolate	CCC2.4.region004
94	CCC2.4	[3910057:3921683]	region	FALSE	RiPP-like		.region005	Isolate	CCC2.4.region005
95	CCC3.1	[1321103:1335840]	region	FALSE	NAGGN		.region001	Isolate	CCC3.1.region001
96	CCC3.1	[1554277:1563554]	region	FALSE	RiPP-like		.region002	Isolate	CCC3.1.region002
97	CCC3.1	[1643745:1666919]	region	FALSE	betalactone		.region003	Isolate	CCC3.1.region003
98	CCC3.1	[2193319:2204171]	region	FALSE	RiPP-like		.region004	Isolate	CCC3.1.region004
100	CCC3.1	[3602451:3707815]	region	FALSE	NRPS		.region005	Isolate	CCC3.1.region005
101	CCC3.1	[4831966:4875565]	region	FALSE	arylpolyene		.region006	Isolate	CCC3.1.region006
102	CCC3.1	[5793188:5815357]	region	FALSE	redox-cofactor		.region007	Isolate	CCC3.1.region007
103	CCC3.4.filtlong	[1402226:1414086]	region	FALSE	siderophore		.region001	Isolate	CCC3.4.filtlong.region001
104	CCC3.4.filtlong	[1923054:1931676]	region	FALSE	RiPP-like		.region002	Isolate	CCC3.4.filtlong.region002
105	CCC3.4.filtlong	[2684912:2709671]	region	FALSE	lassopeptide		.region003	Isolate	CCC3.4.filtlong.region003
106	CCC3.4.filtlong	[3049326:3073261]	region	FALSE	terpene		.region004	Isolate	CCC3.4.filtlong.region004
107	CCC3.4.filtlong	[4424654:4435518]	region	FALSE	RiPP-like		.region005	Isolate	CCC3.4.filtlong.region005
110	CCC3.4.filtlong	[4513013:4579351]	region	FALSE	transAT-PKS		.region006	Isolate	CCC3.4.filtlong.region006
111	CCC4.1	[905149:928446]	region	FALSE	betalactone		.region001	Isolate	CCC4.1.region001
112	CCC4.1	[2004430:2019096]	region	FALSE	siderophore		.region002	Isolate	CCC4.1.region002
113	CCC4.1	[2539771:2554504]	region	FALSE	NAGGN		.region003	Isolate	CCC4.1.region003
114	CCC4.1	[3081738:3092617]	region	FALSE	RiPP-like		.region004	Isolate	CCC4.1.region004
115	CCC4.1	[3805932:3828095]	region	FALSE	redox-cofactor		.region005	Isolate	CCC4.1.region005
116	CCC4.1	[4626434:4670033]	region	FALSE	arylpolyene		.region006	Isolate	CCC4.1.region006
118	CCI1.1	[957610:988306]	region	FALSE	NRPS-like		.region001	Isolate	CCI1.1.region001
119	CCI1.1	[1095133:1139991]	region	FALSE	NRPS		.region002	Isolate	CCI1.1.region002
120	CCI1.1	[1414988:1435567]	region	FALSE	hserlactone		.region003	Isolate	CCI1.1.region003
121	CCI1.1	[1595849:1637612]	region	FALSE	NRPS		.region004	Isolate	CCI1.1.region004
122	CCI1.1	[1736029:1798961]	region	FALSE	NRPS		.region005	Isolate	CCI1.1.region005
123	CCI1.1	[1942678:1965852]	region	FALSE	betalactone		.region006	Isolate	CCI1.1.region006
124	CCI1.1	[2085871:2107386]	region	FALSE	LAP		.region007	Isolate	CCI1.1.region007
125	CCI1.1	[2530696:2545538]	region	FALSE	NAGGN		.region008	Isolate	CCI1.1.region008
126	CCI1.1	[2580915:2632024]	region	FALSE	NRPS		.region009	Isolate	CCI1.1.region009
127	CCI1.1	[2730087:2742013]	region	FALSE	siderophore		.region010	Isolate	CCI1.1.region010
128	CCI1.1	[4043123:4065271]	region	FALSE	redox-cofactor		.region011	Isolate	CCI1.1.region011
129	CCI1.1	[4582026:4591494]	region	FALSE	RiPP-like		.region012	Isolate	CCI1.1.region012
130	CCI1.1	[4779885:4823263]	region	FALSE	NRPS-like		.region013	Isolate	CCI1.1.region013
131	CCI1.1	[5134751:5178327]	region	FALSE	arylpolyene		.region014	Isolate	CCI1.1.region014
132	CCI1.1	[6339994:6350873]	region	FALSE	RiPP-like		.region015	Isolate	CCI1.1.region015
133	CCI2.3	[335716:346121]	region	FALSE	ectoine	.2_1	.2_1.region001	Isolate	CCI2.3.2_1.region001
134	CCI2.3	[1344609:1366728]	region	FALSE	redox-cofactor	.2_2	.2_2.region002	Isolate	CCI2.3.2_2.region002
135	CCI2.3	[836134:854224]	region	FALSE	terpene	.3_1	.3_1.region001	Isolate	CCI2.3.3_1.region001
137	CCI2.3	[1099056:1148449]	region	FALSE	thiopeptide	.3_2	.3_2.region002	Isolate	CCI2.3.3_2.region002
138	CCI2.3	[1753753:1765379]	region	FALSE	RiPP-like	.3_3	.3_3.region003	Isolate	CCI2.3.3_3.region003
139	CCI3.1	[1090679:1105360]	region	FALSE	siderophore		.region001	Isolate	CCI3.1.region001
140	CCI3.1	[1601821:1625001]	region	FALSE	betalactone		.region002	Isolate	CCI3.1.region002
141	CCI3.1	[2827523:2871122]	region	FALSE	arylpolyene		.region003	Isolate	CCI3.1.region003
142	CCI3.1	[3624300:3646469]	region	FALSE	redox-cofactor		.region004	Isolate	CCI3.1.region004
143	CCI3.1	[4268844:4279726]	region	FALSE	RiPP-like		.region005	Isolate	CCI3.1.region005
144	CCI3.1	[4965112:4979845]	region	FALSE	NAGGN		.region006	Isolate	CCI3.1.region006
145	CCI4.2	[323678:334533]	region	FALSE	RiPP-like		.region001	Isolate	CCI4.2.region001
146	CCI4.2	[860583:904183]	region	FALSE	arylpolyene		.region002	Isolate	CCI4.2.region002
147	CCI4.2	[1238293:1281764]	region	FALSE	NRPS-like		.region003	Isolate	CCI4.2.region003
148	CCI4.2	[1826517:1848689]	region	FALSE	redox-cofactor		.region004	Isolate	CCI4.2.region004
149	CCI4.2	[4230297:4251368]	region	FALSE	terpene		.region005	Isolate	CCI4.2.region005
150	CCI4.2	[4413277:4427949]	region	FALSE	siderophore		.region006	Isolate	CCI4.2.region006
151	CCI4.2	[5207225:5222014]	region	FALSE	NAGGN		.region007	Isolate	CCI4.2.region007
152	DC1.2	[6393:32145]	region	FALSE	NRPS-like		.region001	Isolate	DC1.2.region001
153	DC1.2	[330153:373759]	region	FALSE	arylpolyene		.region002	Isolate	DC1.2.region002
154	DC1.2	[1346844:1356689]	region	FALSE	RiPP-like		.region003	Isolate	DC1.2.region003
155	DC1.2	[2137294:2160688]	region	FALSE	betalactone		.region004	Isolate	DC1.2.region004
157	DC1.2	[3486324:3531351]	region	FALSE	NRPS		.region005	Isolate	DC1.2.region005
158	DC1.2	[3661060:3717590]	region	FALSE	NRPS		.region006	Isolate	DC1.2.region006
159	DC1.2	[3732632:3785628]	region	FALSE	NRPS		.region007	Isolate	DC1.2.region007
160	DC1.2	[3927537:3942318]	region	FALSE	NAGGN		.region008	Isolate	DC1.2.region008
161	DC1.2	[5070147:5092313]	region	FALSE	redox-cofactor		.region009	Isolate	DC1.2.region009
162	DC1.2	[5615346:5626192]	region	FALSE	RiPP-like		.region010	Isolate	DC1.2.region010
164	FG1	[188988:234340]	region	FALSE	NRPS-like		.region001	Isolate	FG1.region001
165	FG1	[593822:615970]	region	FALSE	redox-cofactor		.region002	Isolate	FG1.region002
166	FG1	[1175796:1185743]	region	FALSE	RiPP-like		.region003	Isolate	FG1.region003
167	FG1	[1376961:1418131]	region	FALSE	NRPS-like		.region004	Isolate	FG1.region004
168	FG1	[1706971:1750547]	region	FALSE	arylpolyene		.region005	Isolate	FG1.region005
169	FG1	[2736400:2747279]	region	FALSE	RiPP-like		.region006	Isolate	FG1.region006
170	FG1	[3774430:3804923]	region	FALSE	betalactone		.region007	Isolate	FG1.region007
171	FG1	[3970810:4032788]	region	FALSE	NRPS		.region008	Isolate	FG1.region008
172	FG1	[4575052:4623852]	region	FALSE	NRPS		.region009	Isolate	FG1.region009
173	FG1	[4832574:4853691]	region	FALSE	betalactone		.region010	Isolate	FG1.region010
174	FG1	[5434891:5458075]	region	FALSE	betalactone		.region011	Isolate	FG1.region011
175	FG1	[5600361:5622357]	region	FALSE	LAP		.region012	Isolate	FG1.region012
176	FG1	[5868365:5883147]	region	FALSE	NAGGN		.region013	Isolate	FG1.region013
177	FG1	[5919800:5972697]	region	FALSE	NRPS		.region014	Isolate	FG1.region014
178	FG1	[6063635:6074979]	region	FALSE	siderophore		.region015	Isolate	FG1.region015
179	MH10	[44518:59307]	region	FALSE	NAGGN		.region001	Isolate	MH10.region001
180	MH10	[1062637:1083708]	region	FALSE	terpene		.region002	Isolate	MH10.region002
181	MH10	[1229213:1243885]	region	FALSE	siderophore		.region003	Isolate	MH10.region003
182	MH10	[2704677:2715532]	region	FALSE	RiPP-like		.region004	Isolate	MH10.region004
183	MH10	[3274930:3318530]	region	FALSE	arylpolyene		.region005	Isolate	MH10.region005
184	MH10	[3636895:3680366]	region	FALSE	NRPS-like		.region006	Isolate	MH10.region006
185	MH10	[3974478:3997403]	region	FALSE	lanthipeptide-class-ii		.region007	Isolate	MH10.region007
186	MH10	[4207389:4229561]	region	FALSE	redox-cofactor		.region008	Isolate	MH10.region008
187	MH9.2	[56037:76005]	region	FALSE	RRE-containing		.region001	Isolate	MH9.2.region001
188	MH9.2	[218477:239908]	region	FALSE	ranthipeptide		.region002	Isolate	MH9.2.region002
189	MH9.2	[292760:314599]	region	FALSE	amglyccycl		.region003	Isolate	MH9.2.region003
190	MH9.2	[620174:652491]	region	FALSE	betalactone		.region004	Isolate	MH9.2.region004
191	MH9.2	[858423:873092]	region	FALSE	siderophore		.region005	Isolate	MH9.2.region005
192	MH9.2	[1579345:1594092]	region	FALSE	NAGGN		.region006	Isolate	MH9.2.region006
193	MH9.2	[2713404:2735576]	region	FALSE	redox-cofactor		.region007	Isolate	MH9.2.region007
194	MH9.2	[3285971:3329445]	region	FALSE	NRPS-like		.region008	Isolate	MH9.2.region008
195	MH9.2	[3603670:3647267]	region	FALSE	arylpolyene		.region009	Isolate	MH9.2.region009
196	MH9.3	[314455:378890]	region	FALSE	NRPS		.region001	Isolate	MH9.3.region001
197	MH9.3	[709283:783425]	region	FALSE	NRPS		.region002	Isolate	MH9.3.region002
198	MH9.3	[961163:1002324]	region	FALSE	other		.region003	Isolate	MH9.3.region003
200	MH9.3	[1099332:1163869]	region	FALSE	terpene		.region004	Isolate	MH9.3.region004
201	MH9.3	[1400610:1446008]	region	FALSE	NRPS		.region005	Isolate	MH9.3.region005
202	MH9.3	[1788954:1803805]	region	FALSE	NAGGN		.region006	Isolate	MH9.3.region006
203	MH9.3	[1832692:1885583]	region	FALSE	NRPS		.region007	Isolate	MH9.3.region007
204	MH9.3	[3123061:3145209]	region	FALSE	redox-cofactor		.region008	Isolate	MH9.3.region008
205	MH9.3	[3796417:3839789]	region	FALSE	NRPS-like		.region009	Isolate	MH9.3.region009
206	MH9.3	[4178170:4221746]	region	FALSE	arylpolyene		.region010	Isolate	MH9.3.region010
207	MH9.3	[5157158:5168037]	region	FALSE	RiPP-like		.region011	Isolate	MH9.3.region011
208	RTB3	[655296:666175]	region	FALSE	RiPP-like		.region001	Isolate	RTB3.region001
209	RTB3	[1601580:1645179]	region	FALSE	arylpolyene		.region002	Isolate	RTB3.region002
210	RTB3	[2678582:2700734]	region	FALSE	redox-cofactor		.region003	Isolate	RTB3.region003
211	RTB3	[3943583:3991215]	region	FALSE	NRPS		.region004	Isolate	RTB3.region004
212	RTB3	[4020649:4035501]	region	FALSE	NAGGN		.region005	Isolate	RTB3.region005
213	RTB3	[4379518:4423999]	region	FALSE	NRPS		.region006	Isolate	RTB3.region006
215	RTB3	[4662059:4723533]	region	FALSE	terpene		.region007	Isolate	RTB3.region007
216	RTB3	[4822275:4863625]	region	FALSE	other		.region008	Isolate	RTB3.region008
217	RTB3	[5041225:5112630]	region	FALSE	NRPS		.region009	Isolate	RTB3.region009
219	RTB3	[5445754:5512549]	region	FALSE	NRPS-like		.region010	Isolate	RTB3.region010
221	RTI4	[1191791:1202637]	region	FALSE	RiPP-like	.1_1	.1_1.region001	Isolate	RTI4.1_1.region001
222	RTI4	[2525176:2568808]	region	FALSE	arylpolyene	.1_2	.1_2.region002	Isolate	RTI4.1_2.region002
223	RTI4	[2733274:2745700]	region	FALSE	terpene	.1_3	.1_3.region003	Isolate	RTI4.1_3.region003
224	RTI4	[2763363:2784179]	region	FALSE	terpene	.1_4	.1_4.region004	Isolate	RTI4.1_4.region004
225	RTI4	[2905740:2955686]	region	FALSE	thiopeptide	.1_5	.1_5.region005	Isolate	RTI4.1_5.region005
227	RTI4	[3366127:3406188]	region	FALSE	NAPAA	.1_6	.1_6.region006	Isolate	RTI4.1_6.region006
228	RTI4	[3855580:3876624]	region	FALSE	PpyS-KS	.1_7	.1_7.region007	Isolate	RTI4.1_7.region007

## Sheet: talented producers
METorigin				METorigin	Column1	Column2
Row Labels	Count of BGC						Average	5.26708				ID	BGC	Method	Origin	Phylum	Sp
10B4	5			CCI1.1	15		Median	5				CCI1.1	15	Isolate	Ice	Proteobacteria	Pseudomonas paracamis
PKS-NRP_Hybrids	1			FG1	15		Mode	5				FG1	15	Isolate	Cryoconite	Proteobacteria	Pseudomonas sp.
PKSother	1			cryoconite1_8	13							cryoconite1_8	13	MAG	Cryoconite	Proteobacteria	g__JABFXX01
RiPPs	1			cryoconite2_24	13							cryoconite2_24	13	MAG	Cryoconite	Proteobacteria	f__Polyangiaceae
Terpene	2			cryoconite3_19	13							cryoconite3_19	13	MAG	Cryoconite	Proteobacteria	f__Polyangiaceae
10C2	3			cryoconite1_19	12							cryoconite1_19	12	MAG	Cryoconite	Proteobacteria	g__AG11
NRPS	1			10S4	11							10S4	11	Isolate	Snow	Proteobacteria	Pseudomonas sp.
Others	1			Bout1	11							Bout1	11	Isolate	Ice	Proteobacteria	Pseudomonas sp.
PKSother	1			MH9.3	11							MH9.3	11	Isolate	Ice	Proteobacteria	Pseudomonas sp.
10C3	3			CA11.2	10							CA11.2	10	Isolate	Cryoconite	Proteobacteria	Glaciimonas sp.
NRPS	1			cryoconite2_11	10							cryoconite2_11	10	MAG	Cryoconite	Acidobacteria	g__BOG-234
Others	1			DC1.2	10							DC1.2	10	Isolate	Cryoconite	Proteobacteria	Pseudomonas sp.
PKSother	1			RTB3	10							RTB3	10	Isolate	Biofilm	Proteobacteria	Pseudomonas sp.
10S3	3			biofilm_4	9
NRPS	1			cryoconite3_28	9
Others	1			filter3_2	9
PKSother	1			MH9.2	9
10S4	11			5C2	8
NRPS	2			biofilm_3	8
Others	6			cryoconite1_31	8
RiPPs	3			cryoconite1_6	8
5B3	4			cryoconite3_8	8
NRPS	1			filter1_12	8
Others	1			filter1_7	8
PKSother	1			MH10	8							METorigin
Terpene	1			AH2	7							Row Labels	Count of BGC
5C2	8			biofilm_12	7							CCI1.1	15
NRPS	1			CCC3.1	7							NRPS	6
Others	4			CCI4.2	7							Others	5
RiPPs	3			cryoconite1_10	7							RiPPs	4
5C4	5			cryoconite1_13	7							FG1	15
NRPS	2			cryoconite1_33	7							NRPS	4
PKSother	1			cryoconite1_5	7							Others	7
RiPPs	1			cryoconite2_26	7							RiPPs	4
Terpene	1			cryoconite2_4	7							cryoconite1_8	13
5I1	4			cryoconite3_20	7							NRPS	2
NRPS	1			cryoconite3_3	7							Others	2
RiPPs	2			filter3_5	7							PKSI	1
Terpene	1			RTI4	7							PKSother	1
AB6	6			AB6	6							RiPPs	4
NRPS	1			biofilm_7	6							Terpene	3
Others	3			biofilm_8	6							cryoconite3_19	13
RiPPs	2			CCC3.4	6							NRPS	3
AH2	7			CCC4.1	6							Others	2
NRPS	1			CCI3.1	6							PKSother	1
Others	3			cryoconite1_32	6							RiPPs	4
RiPPs	2			cryoconite2_18	6							Terpene	3
Terpene	1			cryoconite2_6	6							cryoconite2_24	13
biofilm_1	5			cryoconite3_11	6							NRPS	3
NRPS	1			cryoconite3_5	6	CC						Others	2
Others	1			filter1_10	6							PKSother	1
RiPPs	2			filter1_2	6							RiPPs	4
Terpene	1			filter1_9	6							Terpene	3
biofilm_10	5			filter2_5	6							cryoconite1_19	12
NRPS	1			filter2_7	6							NRPS	3
PKSother	2			filter3_11	6							Others	1
Terpene	2			filter3_12	6							PKSother	1
biofilm_11	5			filter3_7	6							RiPPs	4
NRPS	1			10B4	5							Terpene	3
Others	1			5C4	5							Bout1	11
PKSother	1			biofilm_1	5							NRPS	4
Terpene	2			biofilm_10	5							Others	4
biofilm_12	7			biofilm_11	5							RiPPs	3
PKSother	1			CCC2.4	5							10S4	11
RiPPs	3			CCI2.3	5							NRPS	2
Terpene	3			cryoconite1_12	5							Others	6
biofilm_2	2			cryoconite1_16	5							RiPPs	3
RiPPs	1			cryoconite1_17	5							MH9.3	11
Terpene	1			cryoconite1_18	5							NRPS	5
biofilm_3	8			cryoconite1_23	5							Others	4
NRPS	3			cryoconite1_25	5							RiPPs	2
Others	1			cryoconite1_30	5							DC1.2	10
RiPPs	3			cryoconite1_4	5							NRPS	3
Terpene	1			cryoconite2_1	5							Others	4
biofilm_4	9			cryoconite2_10	5							RiPPs	3
Others	2			cryoconite2_16	5							CA11.2	10
PKSI	2			cryoconite2_17	5							NRPS	1
RiPPs	2			cryoconite2_2	5							Others	4
Terpene	3			cryoconite2_21	5							PKSother	1
biofilm_5	3			cryoconite2_8	5							RiPPs	2
PKSother	1			cryoconite3_10	5							Terpene	2
Terpene	2			cryoconite3_16	5							RTB3	10
biofilm_6	2			cryoconite3_18	5							NRPS	4
PKSother	1			cryoconite3_2	5							Others	4
Terpene	1			cryoconite3_23	5							RiPPs	2
biofilm_7	6			cryoconite3_27	5							cryoconite2_11	10
Others	1			cryoconite3_9	5							NRPS	1
PKSother	1			filter1_3	5							Others	1
RiPPs	1			filter1_5	5							PKSother	1
Terpene	3			filter1_8	5							RiPPs	1
biofilm_8	6			filter2_1	5							Terpene	6
Others	2			filter2_3	5							biofilm_4	9
RiPPs	2			filter2_6	5							Others	2
Terpene	2			filter3_1	5							PKSI	2
biofilm_9	2			filter3_9	5							RiPPs	2
PKSother	1			5B3	4							Terpene	3
Terpene	1			5I1	4							cryoconite3_28	9
Bout1	11			cryoconite1_14	4							Others	2
NRPS	4			cryoconite1_2	4							RiPPs	4
Others	4			cryoconite1_20	4							Terpene	3
RiPPs	3			cryoconite1_26	4							filter3_2	9
CA11.2	10			cryoconite1_27	4							Others	3
NRPS	1			cryoconite2_12	4							PKSother	2
Others	4			cryoconite2_13	4							RiPPs	1
PKSother	1			cryoconite2_15	4							Terpene	3
RiPPs	2			cryoconite2_19	4							MH9.2	9
Terpene	2			cryoconite2_25	4							NRPS	1
CCC2.4	5			cryoconite2_27	4							Others	5
Others	2			cryoconite2_28	4							RiPPs	3
RiPPs	2			cryoconite3_15	4							biofilm_3	8
Terpene	1			cryoconite3_26	4							NRPS	3
CCC3.1	7			cryoconite3_6	4							Others	1
Others	4			cryoconite3_7	4							RiPPs	3
RiPPs	3			filter1_11	4							Terpene	1
CCC3.4	6			filter2_8	4							MH10	8
Others	1			filter3_10	4							NRPS	1
PKS-NRP_Hybrids	1			10C2	3							Others	3
RiPPs	3			10C3	3							RiPPs	3
Terpene	1			10S3	3							Terpene	1
CCC4.1	6			biofilm_5	3							cryoconite1_31	8
Others	4			cryoconite1_11	3							Others	1
RiPPs	2			cryoconite1_21	3							PKSother	1
CCI1.1	15			cryoconite1_22	3							RiPPs	3
NRPS	6			cryoconite1_24	3							Terpene	3
Others	5			cryoconite1_29	3							5C2	8
RiPPs	4			cryoconite1_7	3							NRPS	1
CCI2.3	5			cryoconite2_20	3							Others	4
Others	2			cryoconite2_22	3							RiPPs	3
RiPPs	2			cryoconite2_23	3							filter1_12	8
Terpene	1			cryoconite2_3	3							Others	3
CCI3.1	6			cryoconite3_1	3							PKSother	1
Others	4			cryoconite3_14	3							RiPPs	1
RiPPs	2			cryoconite3_17	3							Terpene	3
CCI4.2	7			cryoconite3_25	3							cryoconite3_8	8
NRPS	1			cryoconite3_4	3							NRPS	1
Others	3			filter1_4	3							Others	1
RiPPs	2			filter2_2	3							PKSother	1
Terpene	1			filter3_3	3							RiPPs	1
cryoconite1_1	2			filter3_4	3							Terpene	4
PKSother	1			biofilm_2	2							cryoconite1_6	8
Terpene	1			biofilm_6	2							NRPS	1
cryoconite1_10	7			biofilm_9	2							Others	1
NRPS	2			cryoconite1_1	2							PKSother	1
Others	1			cryoconite1_15	2							RiPPs	1
PKS-NRP_Hybrids	1			cryoconite1_28	2							Terpene	4
RiPPs	2			cryoconite1_3	2							filter1_7	8
Terpene	1			cryoconite1_9	2							NRPS	1
cryoconite1_11	3			cryoconite2_14	2							PKS-NRP_Hybrids	1
NRPS	1			cryoconite2_5	2							PKSother	2
Terpene	2			cryoconite2_7	2							RiPPs	1
cryoconite1_12	5			cryoconite2_9	2							Terpene	3
NRPS	1			cryoconite3_12	2							cryoconite3_20	7
PKSother	1			cryoconite3_13	2							NRPS	2
RiPPs	1			cryoconite3_21	2							Others	1
Terpene	2			cryoconite3_22	2							PKS-NRP_Hybrids	1
cryoconite1_13	7			cryoconite3_24	2							RiPPs	2
Others	3			filter1_1	2							Terpene	1
PKSother	1			filter1_6	2							biofilm_12	7
Terpene	3			filter2_4	2							PKSother	1
cryoconite1_14	4			filter3_6	2							RiPPs	3
NRPS	1			filter3_8	2							Terpene	3
RiPPs	1											cryoconite2_4	7
Terpene	2											Others	1
cryoconite1_15	2											PKSother	1
Terpene	2											RiPPs	3
cryoconite1_16	5											Terpene	2
PKSother	1											AH2	7
Terpene	4											NRPS	1
cryoconite1_17	5											Others	3
NRPS	2											RiPPs	2
PKSother	1											Terpene	1
RiPPs	1											CCC3.1	7
Terpene	1											Others	4
cryoconite1_18	5											RiPPs	3
Others	1											cryoconite2_26	7
PKSI	1											NRPS	2
RiPPs	1											Others	1
Terpene	2											PKS-NRP_Hybrids	1
cryoconite1_19	12											RiPPs	2
NRPS	3											Terpene	1
Others	1											cryoconite1_5	7
PKSother	1											RiPPs	2
RiPPs	4											Terpene	5
Terpene	3											cryoconite1_10	7
cryoconite1_2	4											NRPS	2
NRPS	1											Others	1
Others	2											PKS-NRP_Hybrids	1
Terpene	1											RiPPs	2
cryoconite1_20	4											Terpene	1
Others	2											cryoconite1_33	7
RiPPs	2											Others	1
cryoconite1_21	3											PKS-NRP_Hybrids	1
RiPPs	1											PKSother	2
Terpene	2											RiPPs	1
cryoconite1_22	3											Terpene	2
Others	1											CCI4.2	7
PKS-NRP_Hybrids	1											NRPS	1
RiPPs	1											Others	3
cryoconite1_23	5											RiPPs	2
Others	2											Terpene	1
RiPPs	1											filter3_5	7
Terpene	2											Others	1
cryoconite1_24	3											PKS-NRP_Hybrids	1
RiPPs	1											PKSother	2
Terpene	2											RiPPs	1
cryoconite1_25	5											Terpene	2
RiPPs	1											cryoconite3_3	7
Terpene	4											Others	1
cryoconite1_26	4											PKSother	1
Others	1											RiPPs	3
RiPPs	2											Terpene	2
Terpene	1											cryoconite1_13	7
cryoconite1_27	4											Others	3
Others	1											PKSother	1
PKSother	1											Terpene	3
RiPPs	1											RTI4	7
Terpene	1											Others	3
cryoconite1_28	2											RiPPs	2
PKSother	1											Terpene	2
Terpene	1											biofilm_8	6
cryoconite1_29	3											Others	2
NRPS	1											RiPPs	2
PKSother	1											Terpene	2
Terpene	1											CCI3.1	6
cryoconite1_3	2											Others	4
PKSother	1											RiPPs	2
Terpene	1											cryoconite3_11	6
cryoconite1_30	5											Others	1
RiPPs	1											PKSI	1
Terpene	4											RiPPs	1
cryoconite1_31	8											Terpene	3
Others	1											cryoconite2_6	6
PKSother	1											NRPS	1
RiPPs	3											RiPPs	1
Terpene	3											Terpene	4
cryoconite1_32	6											CCC4.1	6
NRPS	1											Others	4
RiPPs	1											RiPPs	2
Terpene	4											filter1_9	6
cryoconite1_33	7											Others	2
Others	1											PKS-NRP_Hybrids	1
PKS-NRP_Hybrids	1											Terpene	3
PKSother	2											filter2_5	6
RiPPs	1											NRPS	2
Terpene	2											PKS-NRP_Hybrids	1
cryoconite1_4	5											PKSother	1
Others	1											Terpene	2
PKSI	1											cryoconite2_18	6
RiPPs	1											NRPS	1
Terpene	2											PKSother	1
cryoconite1_5	7											RiPPs	1
RiPPs	2											Terpene	3
Terpene	5											cryoconite3_5	6
cryoconite1_6	8											Others	1
NRPS	1											RiPPs	1
Others	1											Terpene	4
PKSother	1											filter1_2	6
RiPPs	1											NRPS	2
Terpene	4											PKS-NRP_Hybrids	1
cryoconite1_7	3											PKSother	1
Others	1											Terpene	2
PKSother	1											filter2_7	6
Terpene	1											Others	1
cryoconite1_8	13											RiPPs	3
NRPS	2											Terpene	2
Others	2											filter3_7	6
PKSI	1											Others	1
PKSother	1											RiPPs	3
RiPPs	4											Terpene	2
Terpene	3											CCC3.4	6
cryoconite1_9	2											Others	1
Terpene	2											PKS-NRP_Hybrids	1
cryoconite2_1	5											RiPPs	3
RiPPs	1											Terpene	1
Terpene	4											filter1_10	6
cryoconite2_10	5											Others	1
NRPS	2											RiPPs	3
PKSother	1											Terpene	2
RiPPs	1											biofilm_7	6
Terpene	1											Others	1
cryoconite2_11	10											PKSother	1
NRPS	1											RiPPs	1
Others	1											Terpene	3
PKSother	1											cryoconite1_32	6
RiPPs	1											NRPS	1
Terpene	6											RiPPs	1
cryoconite2_12	4											Terpene	4
Others	2											AB6	6
RiPPs	2											NRPS	1
cryoconite2_13	4											Others	3
NRPS	1											RiPPs	2
Others	2											filter3_12	6
Terpene	1											Others	2
cryoconite2_14	2											PKS-NRP_Hybrids	1
PKSother	1											RiPPs	1
Terpene	1											Terpene	2
cryoconite2_15	4											filter3_11	6
NRPS	1											NRPS	2
Others	1											PKS-NRP_Hybrids	1
PKS-NRP_Hybrids	1											PKSother	1
RiPPs	1											Terpene	2
cryoconite2_16	5											biofilm_1	5
Others	1											NRPS	1
PKSI	1											Others	1
RiPPs	1											RiPPs	2
Terpene	2											Terpene	1
cryoconite2_17	5											cryoconite3_23	5
RiPPs	1											PKSI	1
Terpene	4											RiPPs	2
cryoconite2_18	6											Terpene	2
NRPS	1											cryoconite2_10	5
PKSother	1											NRPS	2
RiPPs	1											PKSother	1
Terpene	3											RiPPs	1
cryoconite2_19	4											Terpene	1
PKS-NRP_Hybrids	1											filter1_8	5
Terpene	3											NRPS	1
cryoconite2_2	5											PKSother	1
NRPS	1											RiPPs	2
PKSother	1											Terpene	1
Terpene	3											cryoconite3_2	5
cryoconite2_20	3											Others	1
RiPPs	1											PKSI	1
Terpene	2											RiPPs	1
cryoconite2_21	5											Terpene	2
Others	1											filter3_9	5
PKSI	1											PKSother	1
RiPPs	1											Terpene	4
Terpene	2											cryoconite1_4	5
cryoconite2_22	3											Others	1
Others	1											PKSI	1
PKSother	1											RiPPs	1
Terpene	1											Terpene	2
cryoconite2_23	3											10B4	5
NRPS	1											PKS-NRP_Hybrids	1
PKSother	1											PKSother	1
Terpene	1											RiPPs	1
cryoconite2_24	13											Terpene	2
NRPS	3											CCC2.4	5
Others	2											Others	2
PKSother	1											RiPPs	2
RiPPs	4											Terpene	1
Terpene	3											cryoconite1_30	5
cryoconite2_25	4											RiPPs	1
RiPPs	2											Terpene	4
Terpene	2											filter1_3	5
cryoconite2_26	7											PKSother	1
NRPS	2											Terpene	4
Others	1											cryoconite1_25	5
PKS-NRP_Hybrids	1											RiPPs	1
RiPPs	2											Terpene	4
Terpene	1											biofilm_11	5
cryoconite2_27	4											NRPS	1
PKSother	1											Others	1
Terpene	3											PKSother	1
cryoconite2_28	4											Terpene	2
NRPS	1											cryoconite1_23	5
RiPPs	1											Others	2
Terpene	2											RiPPs	1
cryoconite2_3	3											Terpene	2
RiPPs	1											cryoconite2_8	5
Terpene	2											Others	1
cryoconite2_4	7											RiPPs	3
Others	1											Terpene	1
PKSother	1											cryoconite3_16	5
RiPPs	3											PKSother	1
Terpene	2											Terpene	4
cryoconite2_5	2											filter1_5	5
Terpene	2											Others	1
cryoconite2_6	6											PKSother	2
NRPS	1											Terpene	2
RiPPs	1											cryoconite2_2	5
Terpene	4											NRPS	1
cryoconite2_7	2											PKSother	1
PKSother	1											Terpene	3
Terpene	1											filter2_6	5
cryoconite2_8	5											Others	2
Others	1											PKS-NRP_Hybrids	1
RiPPs	3											Terpene	2
Terpene	1											cryoconite1_17	5
cryoconite2_9	2											NRPS	2
PKSother	1											PKSother	1
Terpene	1											RiPPs	1
cryoconite3_1	3											Terpene	1
RiPPs	1											cryoconite3_27	5
Terpene	2											PKSother	1
cryoconite3_10	5											RiPPs	1
RiPPs	1											Terpene	3
Terpene	4											cryoconite1_16	5
cryoconite3_11	6											PKSother	1
Others	1											Terpene	4
PKSI	1											cryoconite2_1	5
RiPPs	1											RiPPs	1
Terpene	3											Terpene	4
cryoconite3_12	2											cryoconite3_9	5
Terpene	2											Others	1
cryoconite3_13	2											PKSI	1
PKSother	1											RiPPs	1
Terpene	1											Terpene	2
cryoconite3_14	3											filter2_1	5
PKSother	1											PKSother	1
RiPPs	2											Terpene	4
cryoconite3_15	4											cryoconite1_12	5
NRPS	1											NRPS	1
Terpene	3											PKSother	1
cryoconite3_16	5											RiPPs	1
PKSother	1											Terpene	2
Terpene	4											filter2_3	5
cryoconite3_17	3											Others	1
Others	1											PKSother	2
PKSother	1											Terpene	2
Terpene	1											filter3_1	5
cryoconite3_18	5											Others	1
Others	2											PKSother	1
RiPPs	3											Terpene	3
cryoconite3_19	13											biofilm_10	5
NRPS	3											NRPS	1
Others	2											PKSother	2
PKSother	1											Terpene	2
RiPPs	4											cryoconite3_10	5
Terpene	3											RiPPs	1
cryoconite3_2	5											Terpene	4
Others	1											cryoconite3_18	5
PKSI	1											Others	2
RiPPs	1											RiPPs	3
Terpene	2											cryoconite2_17	5
cryoconite3_20	7											RiPPs	1
NRPS	2											Terpene	4
Others	1											5C4	5
PKS-NRP_Hybrids	1											NRPS	2
RiPPs	2											PKSother	1
Terpene	1											RiPPs	1
cryoconite3_21	2											Terpene	1
RiPPs	1											CCI2.3	5
Terpene	1											Others	2
cryoconite3_22	2											RiPPs	2
PKSother	1											Terpene	1
Terpene	1											cryoconite2_16	5
cryoconite3_23	5											Others	1
PKSI	1											PKSI	1
RiPPs	2											RiPPs	1
Terpene	2											Terpene	2
cryoconite3_24	2											cryoconite1_18	5
PKSother	1											Others	1
Terpene	1											PKSI	1
cryoconite3_25	3											RiPPs	1
NRPS	1											Terpene	2
PKSother	1											cryoconite2_21	5
Terpene	1											Others	1
cryoconite3_26	4											PKSI	1
NRPS	1											RiPPs	1
Others	2											Terpene	2
Terpene	1											cryoconite2_28	4
cryoconite3_27	5											NRPS	1
PKSother	1											RiPPs	1
RiPPs	1											Terpene	2
Terpene	3											cryoconite2_25	4
cryoconite3_28	9											RiPPs	2
Others	2											Terpene	2
RiPPs	4											cryoconite1_26	4
Terpene	3											Others	1
cryoconite3_3	7											RiPPs	2
Others	1											Terpene	1
PKSother	1											cryoconite1_20	4
RiPPs	3											Others	2
Terpene	2											RiPPs	2
cryoconite3_4	3											filter2_8	4
NRPS	2											NRPS	1
PKSother	1											PKSother	1
cryoconite3_5	6											Terpene	2
Others	1											cryoconite1_2	4
RiPPs	1											NRPS	1
Terpene	4											Others	2
cryoconite3_6	4											Terpene	1
PKS-NRP_Hybrids	1											cryoconite1_27	4
Terpene	3											Others	1
cryoconite3_7	4											PKSother	1
NRPS	1											RiPPs	1
Others	1											Terpene	1
PKS-NRP_Hybrids	1											filter3_10	4
RiPPs	1											NRPS	1
cryoconite3_8	8											PKSother	1
NRPS	1											Terpene	2
Others	1											cryoconite2_12	4
PKSother	1											Others	2
RiPPs	1											RiPPs	2
Terpene	4											cryoconite1_14	4
cryoconite3_9	5											NRPS	1
Others	1											RiPPs	1
PKSI	1											Terpene	2
RiPPs	1											filter1_11	4
Terpene	2											NRPS	1
DC1.2	10											PKSother	1
NRPS	3											Terpene	2
Others	4											cryoconite3_7	4
RiPPs	3											NRPS	1
FG1	15											Others	1
NRPS	4											PKS-NRP_Hybrids	1
Others	7											RiPPs	1
RiPPs	4											cryoconite3_26	4
filter1_1	2											NRPS	1
PKSother	1											Others	2
Terpene	1											Terpene	1
filter1_10	6											cryoconite2_19	4
Others	1											PKS-NRP_Hybrids	1
RiPPs	3											Terpene	3
Terpene	2											cryoconite2_27	4
filter1_11	4											PKSother	1
NRPS	1											Terpene	3
PKSother	1											cryoconite3_6	4
Terpene	2											PKS-NRP_Hybrids	1
filter1_12	8											Terpene	3
Others	3											5I1	4
PKSother	1											NRPS	1
RiPPs	1											RiPPs	2
Terpene	3											Terpene	1
filter1_2	6											cryoconite2_15	4
NRPS	2											NRPS	1
PKS-NRP_Hybrids	1											Others	1
PKSother	1											PKS-NRP_Hybrids	1
Terpene	2											RiPPs	1
filter1_3	5											5B3	4
PKSother	1											NRPS	1
Terpene	4											Others	1
filter1_4	3											PKSother	1
RiPPs	1											Terpene	1
Terpene	2											cryoconite2_13	4
filter1_5	5											NRPS	1
Others	1											Others	2
PKSother	2											Terpene	1
Terpene	2											cryoconite3_15	4
filter1_6	2											NRPS	1
PKSother	1											Terpene	3
Terpene	1											cryoconite2_20	3
filter1_7	8											RiPPs	1
NRPS	1											Terpene	2
PKS-NRP_Hybrids	1											filter3_3	3
PKSother	2											RiPPs	1
RiPPs	1											Terpene	2
Terpene	3											10S3	3
filter1_8	5											NRPS	1
NRPS	1											Others	1
PKSother	1											PKSother	1
RiPPs	2											cryoconite3_4	3
Terpene	1											NRPS	2
filter1_9	6											PKSother	1
Others	2											cryoconite1_22	3
PKS-NRP_Hybrids	1											Others	1
Terpene	3											PKS-NRP_Hybrids	1
filter2_1	5											RiPPs	1
PKSother	1											cryoconite1_11	3
Terpene	4											NRPS	1
filter2_2	3											Terpene	2
RiPPs	1											10C2	3
Terpene	2											NRPS	1
filter2_3	5											Others	1
Others	1											PKSother	1
PKSother	2											cryoconite1_7	3
Terpene	2											Others	1
filter2_4	2											PKSother	1
PKSother	1											Terpene	1
Terpene	1											filter1_4	3
filter2_5	6											RiPPs	1
NRPS	2											Terpene	2
PKS-NRP_Hybrids	1											cryoconite3_1	3
PKSother	1											RiPPs	1
Terpene	2											Terpene	2
filter2_6	5											cryoconite1_29	3
Others	2											NRPS	1
PKS-NRP_Hybrids	1											PKSother	1
Terpene	2											Terpene	1
filter2_7	6											biofilm_5	3
Others	1											PKSother	1
RiPPs	3											Terpene	2
Terpene	2											cryoconite1_21	3
filter2_8	4											RiPPs	1
NRPS	1											Terpene	2
PKSother	1											filter3_4	3
Terpene	2											RiPPs	1
filter3_1	5											Terpene	2
Others	1											cryoconite3_25	3
PKSother	1											NRPS	1
Terpene	3											PKSother	1
filter3_10	4											Terpene	1
NRPS	1											filter2_2	3
PKSother	1											RiPPs	1
Terpene	2											Terpene	2
filter3_11	6											cryoconite1_24	3
NRPS	2											RiPPs	1
PKS-NRP_Hybrids	1											Terpene	2
PKSother	1											cryoconite2_22	3
Terpene	2											Others	1
filter3_12	6											PKSother	1
Others	2											Terpene	1
PKS-NRP_Hybrids	1											10C3	3
RiPPs	1											NRPS	1
Terpene	2											Others	1
filter3_2	9											PKSother	1
Others	3											cryoconite2_3	3
PKSother	2											RiPPs	1
RiPPs	1											Terpene	2
Terpene	3											cryoconite3_17	3
filter3_3	3											Others	1
RiPPs	1											PKSother	1
Terpene	2											Terpene	1
filter3_4	3											cryoconite3_14	3
RiPPs	1											PKSother	1
Terpene	2											RiPPs	2
filter3_5	7											cryoconite2_23	3
Others	1											NRPS	1
PKS-NRP_Hybrids	1											PKSother	1
PKSother	2											Terpene	1
RiPPs	1											cryoconite3_21	2
Terpene	2											RiPPs	1
filter3_6	2											Terpene	1
PKSother	1											cryoconite1_1	2
Terpene	1											PKSother	1
filter3_7	6											Terpene	1
Others	1											cryoconite2_9	2
RiPPs	3											PKSother	1
Terpene	2											Terpene	1
filter3_8	2											filter1_1	2
PKSother	1											PKSother	1
Terpene	1											Terpene	1
filter3_9	5											cryoconite3_13	2
PKSother	1											PKSother	1
Terpene	4											Terpene	1
MH10	8											cryoconite2_5	2
NRPS	1											Terpene	2
Others	3											cryoconite1_9	2
RiPPs	3											Terpene	2
Terpene	1											biofilm_6	2
MH9.2	9											PKSother	1
NRPS	1											Terpene	1
Others	5											cryoconite2_7	2
RiPPs	3											PKSother	1
MH9.3	11											Terpene	1
NRPS	5											filter3_8	2
Others	4											PKSother	1
RiPPs	2											Terpene	1
RTB3	10											cryoconite3_22	2
NRPS	4											PKSother	1
Others	4											Terpene	1
RiPPs	2											cryoconite1_15	2
RTI3	1											Terpene	2
Terpene	1											cryoconite3_12	2
RTI4	7											Terpene	2
Others	3											cryoconite3_24	2
RiPPs	2											PKSother	1
Terpene	2											Terpene	1
Grand Total	849											filter1_6	2
												PKSother	1
												Terpene	1
												biofilm_2	2
												RiPPs	1
												Terpene	1
												filter3_6	2
												PKSother	1
												Terpene	1
												cryoconite1_3	2
												PKSother	1
												Terpene	1
												filter2_4	2
												PKSother	1
												Terpene	1
												cryoconite2_14	2
												PKSother	1
												Terpene	1
												biofilm_9	2
												PKSother	1
												Terpene	1
												cryoconite1_28	2
												PKSother	1
												Terpene	1
												RTI3	1
												Terpene	1
												Grand Total	849

## Sheet: top20_GCF
ACC	FAM_02456	FAM_02491	FAM_02677	FAM_02676	FAM_02673	FAM_02674	FAM_02675	FAM_02013	FAM_00028	FAM_00054	FAM_00055	FAM_00052	FAM_02044	FAM_00058	FAM_02266	FAM_02045	FAM_02077	FAM_02078	FAM_02046	FAM_01983
10C2	0	0	0	0	0	0	0	0	1	0	0	0	0	0	0	0	0	0	0	0
10C3	0	0	0	0	0	0	0	0	1	0	0	0	0	0	0	0	0	0	0	0
10S3	0	0	0	0	0	0	0	0	1	0	0	0	0	0	0	0	0	0	0	0
10S4	0	0	0	0	0	0	0	0	0	0	0	0	0	0	0	0	1	1	0	1
5B3	0	0	0	0	0	0	0	0	1	0	0	0	0	0	0	0	0	0	0	0
5C2	0	0	0	0	0	0	0	0	0	0	1	0	1	1	0	0	0	0	0	1
5I1	0	0	0	0	0	0	0	1	0	0	0	0	0	0	0	0	0	0	0	0
AB6	0	0	0	0	0	0	0	0	0	1	1	1	1	1	0	0	0	0	0	0
AH2	0	0	0	0	0	0	0	0	0	1	1	1	1	1	0	0	0	0	0	0
biofilm_8	0	0	0	0	0	0	0	0	0	1	0	0	0	0	1	0	0	0	0	0
Bout1	0	0	0	0	0	0	0	0	0	0	0	0	1	0	0	1	1	1	1	1
CCC2.4	0	0	0	0	0	0	0	1	0	0	0	0	0	0	0	0	0	0	0	0
CCC3.4	0	0	0	0	0	0	0	0	0	1	0	0	1	0	0	1	0	0	0	1
CCC4.1	0	0	0	0	0	0	0	0	0	0	0	0	1	0	0	1	0	0	1	1
CCI1.1	0	0	0	0	0	0	0	0	0	0	0	0	1	1	0	0	1	1	1	1
CCI2.3	0	0	0	0	0	0	0	1	0	0	0	0	0	0	0	0	0	0	0	0
CCI3.1	0	0	0	0	0	0	0	0	0	0	0	0	1	0	0	1	0	0	1	1
CCI4.2	0	0	0	0	0	0	0	0	0	1	1	1	1	1	0	0	0	0	0	0
cryoconite1_16	0	0	1	1	1	1	1	0	0	0	0	0	0	0	0	0	0	0	0	0
cryoconite1_17	0	1	0	0	0	0	0	0	0	0	0	0	0	0	0	0	0	0	0	0
cryoconite1_2	0	0	0	0	0	0	0	0	0	0	0	0	0	0	1	0	0	0	0	0
cryoconite1_21	1	0	0	0	0	0	0	0	0	0	0	0	0	0	0	0	0	0	0	0
cryoconite1_26	0	0	0	0	0	0	0	0	0	0	0	0	0	0	1	0	0	0	0	0
cryoconite1_31	0	0	0	0	0	0	0	0	1	0	0	0	0	0	0	0	0	0	0	0
cryoconite2_10	0	1	0	0	0	0	0	0	0	0	0	0	0	0	0	0	0	0	0	0
cryoconite2_13	0	0	0	0	0	0	0	0	0	0	0	0	0	0	1	0	0	0	0	0
cryoconite2_27	0	0	0	1	1	1	1	0	0	0	0	0	0	0	0	0	0	0	0	0
cryoconite2_28	0	1	0	0	0	0	0	0	0	0	0	0	0	0	0	0	0	0	0	0
cryoconite2_3	1	0	0	0	0	0	0	0	0	0	0	0	0	0	0	0	0	0	0	0
cryoconite2_4	0	0	0	0	0	0	0	0	1	0	0	0	0	0	0	0	0	0	0	0
cryoconite2_8	0	0	0	0	0	0	0	0	0	0	0	0	0	0	1	0	0	0	0	0
cryoconite3_11	0	1	0	0	0	0	0	0	0	0	0	0	0	0	0	0	0	0	0	0
cryoconite3_16	0	0	1	1	1	1	1	0	0	0	0	0	0	0	0	0	0	0	0	0
cryoconite3_26	0	0	0	0	0	0	0	0	0	0	0	0	0	0	1	0	0	0	0	0
cryoconite3_28	0	0	0	0	0	0	0	0	0	0	0	0	0	0	1	0	0	0	0	0
cryoconite3_3	0	0	0	0	0	0	0	0	1	0	0	0	0	0	0	0	0	0	0	0
DC1.2	0	0	0	0	0	0	0	0	0	0	0	1	1	1	0	0	1	1	1	1
FG1	0	0	0	0	0	0	0	0	0	0	0	0	1	1	0	0	1	1	1	1
filter1_10	0	0	0	0	0	0	0	0	0	0	0	0	0	0	1	0	0	0	0	0
filter1_12	0	0	0	0	0	0	0	1	0	0	0	0	0	0	0	0	0	0	0	0
filter1_3	0	0	1	1	1	1	1	0	0	0	0	0	0	0	0	0	0	0	0	0
filter1_4	1	0	0	0	0	0	0	0	0	0	0	0	0	0	0	0	0	0	0	0
filter1_8	0	1	0	0	0	0	0	0	0	0	0	0	0	0	0	0	0	0	0	0
filter2_1	0	0	1	1	1	1	1	0	0	0	0	0	0	0	0	0	0	0	0	0
filter2_2	1	0	0	0	0	0	0	0	0	0	0	0	0	0	0	0	0	0	0	0
filter2_7	0	0	0	0	0	0	0	0	0	0	0	0	0	0	1	0	0	0	0	0
filter3_2	0	0	0	0	0	0	0	1	0	0	0	0	0	0	0	0	0	0	0	0
filter3_3	1	0	0	0	0	0	0	0	0	0	0	0	0	0	0	0	0	0	0	0
filter3_7	0	0	0	0	0	0	0	0	0	0	0	0	0	0	1	0	0	0	0	0
filter3_9	0	0	1	1	1	1	1	0	0	0	0	0	0	0	0	0	0	0	0	0
MH10	0	0	0	0	0	0	0	0	0	1	1	1	1	1	0	0	0	0	0	0
MH9.2	0	0	0	0	0	0	0	0	0	0	1	1	1	1	0	0	0	0	0	1
RTB3	0	0	0	0	0	0	0	0	0	0	0	0	0	0	0	0	0	0	1	0
RTI4	0	0	0	0	0	0	0	0	0	1	0	0	0	0	0	0	0	0	0	0
	2456	2491	2677	2676	2673	2674	2675	2013	28	54	55	52	2044	58	2266	2045	2077	2078	2046	1983
cryoconite2_10		1
cryoconite1_17		1
filter1_8		1
cryoconite3_11		1
cryoconite2_28		1
FG1													1	1			1	1	1	1
CCI1.1													1	1			1	1	1	1
Bout1													1			1	1	1	1	1
DC1.2												1	1	1			1	1	1	1
10S4																	1	1		1
CCI3.1													1			1			1	1
CCC4.1													1			1			1	1
CCI4.2										1	1	1	1	1
AH2										1	1	1	1	1
MH10										1	1	1	1	1
AB6										1	1	1	1	1
MH9.2											1	1	1	1						1
5C2											1		1	1						1
RTB3																			1
CCI2.3								1
CCC2.4								1
CCC3.4										1			1			1				1
filter3_2								1
filter1_12								1
5I1								1
RTI4										1
cryoconite2_8															1
cryoconite1_26															1
cryoconite3_28															1
cryoconite2_13															1
cryoconite1_2															1
cryoconite3_26															1
filter2_7															1
filter1_10															1
filter3_7															1
biofilm_8										1					1
cryoconite2_3	1
cryoconite1_21	1
filter2_2	1
filter1_4	1
filter3_3	1
cryoconite3_16			1	1	1	1	1
cryoconite2_27				1	1	1	1
cryoconite1_16			1	1	1	1	1
filter3_9			1	1	1	1	1
filter2_1			1	1	1	1	1
filter1_3			1	1	1	1	1
10C2									1
10C3									1
10S3									1
5B3									1
cryoconite3_3									1
cryoconite1_31									1
cryoconite2_4									1
				TALENT in top 20
				Column1	Column2
					15
				FG1	15
				cryoconite1_8	13
				cryoconite2_24	13
				cryoconite3_19	13
				cryoconite1_19	12
				10S4	11
				Bout1	<<<<<<<
				MH9.3	11
				cryoconite2_11	10
				DC1.2	10
				RTB3	10
				cryoconite2_10
				cryoconite1_17
				filter1_8
				cryoconite3_11
				cryoconite2_28
				FG1
				CCI1.1
				Bout1
				DC1.2
				10S4
				CCI3.1
				CCC4.1
				CCI4.2
				AH2
				MH10
				AB6
				MH9.2
				5C2
				RTB3
				CCI2.3
				CCC2.4
				CCC3.4
				filter3_2
				filter1_12
				5I1
				RTI4
				cryoconite2_8
				cryoconite1_26
				cryoconite3_28
				cryoconite2_13
				cryoconite1_2
				cryoconite3_26
				filter2_7
				filter1_10
				filter3_7
				biofilm_8
				cryoconite2_3
				cryoconite1_21
				filter2_2
				filter1_4
				filter3_3
				cryoconite3_16
				cryoconite2_27
				cryoconite1_16
				filter3_9
				filter2_1
				filter1_3
				10C2
				10C3
				10S3
				5B3
				cryoconite3_3
				cryoconite1_31
				cryoconite2_4
				CA11.2

## Sheet: top20_bgcs
#BGC Name	Family Number	Origin	Environment	ANTISMASH similar known cluster?	link	similarity									CCI1.1	15
10C2.region001	28	Isolate	Cryoconite	carotenoid	https://mibig.secondarymetabolites.org/repository/BGC0000644/index.html#r1c1	50									FG1	15
10C3.region003	28	Isolate	Cryoconite	carotenoid	https://mibig.secondarymetabolites.org/repository/BGC0000644/index.html#r1c1	50									cryoconite1_8	13
10S3.region001	28	Isolate	Snow	carotenoid	https://mibig.secondarymetabolites.org/repository/BGC0000644/index.html#r1c1	50									cryoconite2_24	13
5B3.region004	28	Isolate	Biofilm	carotenoid	https://mibig.secondarymetabolites.org/repository/BGC0000644/index.html#r1c1	50									cryoconite3_19	13
cryoconite3_3_c00046_NODE_42...region001	28	MAG	Cryoconite	microansamycin	https://mibig.secondarymetabolites.org/repository/BGC0001666/index.html#r1c1	7									cryoconite1_19	12
cryoconite1_31_c00101_NODE_85...region001	28	MAG	Cryoconite												10S4	11
cryoconite2_4_c00104_NODE_81...region001	28	MAG	Cryoconite												Bout1	11
AB6.region005	52	Isolate	Cryoconite	fragin	https://mibig.secondarymetabolites.org/repository/BGC0001599/index.html#r1c1	37									MH9.3	11
DC1.2.region001	52	Isolate	Cryoconite	fragin	https://mibig.secondarymetabolites.org/repository/BGC0001599/index.html#r1c1	37									CA11.2	10
MH9.2.region008	52	Isolate	Ice	fragin	https://mibig.secondarymetabolites.org/repository/BGC0001599/index.html#r1c1	37									cryoconite2_11	10
AH2.region001	52	Isolate	Cryoconite	chloromyxamide	https://mibig.secondarymetabolites.org/repository/BGC0001945/index.html#r1c1	6									DC1.2	10
CCI4.2.region003	52	Isolate	Ice	chloromyxamide	https://mibig.secondarymetabolites.org/repository/BGC0001945/index.html#r1c1	6			Zra						RTB3	10
MH10.region006	52	Isolate	Ice	chloromyxamide	https://mibig.secondarymetabolites.org/repository/BGC0001945/index.html#r1c1	6									cryoconite2_10
biofilm_8_c00043_NODE_56...region001	54	MAG	Biofilm	reveromycin A	https://mibig.secondarymetabolites.org/repository/BGC0000135/index.html#r1c1	6									cryoconite1_17
AB6.region001	54	Isolate	Cryoconite												filter1_8
AH2.region003	54	Isolate	Cryoconite												cryoconite3_11
CCC3.1.region002	54	Isolate	Cryoconite												cryoconite2_28
CCI4.2.region001	54	Isolate	Ice												FG1
MH10.region004	54	Isolate	Ice												CCI1.1
RTI4.region001	54	Isolate	Ice												Bout1
5C2contig_2.region005	55	Isolate	Cryoconite	NAGGN											DC1.2
AB6.region003	55	Isolate	Cryoconite	NAGGN											10S4
AH2.region004	55	Isolate	Cryoconite	NAGGN											CCI3.1
CCI4.2.region007	55	Isolate	Ice	NAGGN											CCC4.1
MH10.region001	55	Isolate	Ice	NAGGN											CCI4.2
MH9.2.region006	55	Isolate	Ice	NAGGN											AH2
5C2contig_3.region001	58	Isolate	Cryoconite	lankacidin C	https://mibig.secondarymetabolites.org/repository/BGC0001100/index.html#r1c1	13									MH10
AB6.region004	58	Isolate	Cryoconite	lankacidin C	https://mibig.secondarymetabolites.org/repository/BGC0001100/index.html#r1c1	13									AB6
AH2.region007	58	Isolate	Cryoconite	lankacidin C	https://mibig.secondarymetabolites.org/repository/BGC0001100/index.html#r1c1	13									MH9.2
CCI1.1.region011	58	Isolate	Ice	lankacidin C	https://mibig.secondarymetabolites.org/repository/BGC0001100/index.html#r1c1	13									5C2
CCI4.2.region004	58	Isolate	Ice	lankacidin C	https://mibig.secondarymetabolites.org/repository/BGC0001100/index.html#r1c1	13									RTB3
DC1.2.region009	58	Isolate	Cryoconite	lankacidin C	https://mibig.secondarymetabolites.org/repository/BGC0001100/index.html#r1c1	13									CCI2.3
FG1.region002	58	Isolate	Cryoconite	lankacidin C	https://mibig.secondarymetabolites.org/repository/BGC0001100/index.html#r1c1	13									CCC2.4
MH10.region008	58	Isolate	Ice	lankacidin C	https://mibig.secondarymetabolites.org/repository/BGC0001100/index.html#r1c1	13									CCC3.4
MH9.2.region007	58	Isolate	Ice	lankacidin C	https://mibig.secondarymetabolites.org/repository/BGC0001100/index.html#r1c1	13									filter3_2
CCC4.1.region001	1983	Isolate	Cryoconite	fengycin	https://mibig.secondarymetabolites.org/repository/BGC0001095/index.html#r1c1	20									filter1_12
CCI3.1.region002	1983	Isolate	Ice	fengycin	https://mibig.secondarymetabolites.org/repository/BGC0001095/index.html#r1c1	20									5I1
10S4.region007	1983	Isolate	Snow	fengycin	https://mibig.secondarymetabolites.org/repository/BGC0001095/index.html#r1c1	13									RTI4
5C2contig_2.region002	1983	Isolate	Cryoconite	fengycin	https://mibig.secondarymetabolites.org/repository/BGC0001095/index.html#r1c1	13									cryoconite2_8
Bout1.region007	1983	Isolate	Ice	fengycin	https://mibig.secondarymetabolites.org/repository/BGC0001095/index.html#r1c1	13									cryoconite1_26
CCC3.1.region003	1983	Isolate	Cryoconite	fengycin	https://mibig.secondarymetabolites.org/repository/BGC0001095/index.html#r1c1	13									cryoconite3_28
CCI1.1.region006	1983	Isolate	Ice	fengycin	https://mibig.secondarymetabolites.org/repository/BGC0001095/index.html#r1c1	13									cryoconite2_13
DC1.2.region004	1983	Isolate	Cryoconite	fengycin	https://mibig.secondarymetabolites.org/repository/BGC0001095/index.html#r1c1	13									cryoconite1_2
FG1.region011	1983	Isolate	Cryoconite	fengycin	https://mibig.secondarymetabolites.org/repository/BGC0001095/index.html#r1c1	13									cryoconite3_26
MH9.2.region004	1983	Isolate	Ice	fengycin	https://mibig.secondarymetabolites.org/repository/BGC0001095/index.html#r1c1	13									filter2_7
5I1contig_1.region002	2013	Isolate	Ice												filter1_10
CCC2.4.region003	2013	Isolate	Cryoconite												filter3_7
CCC3.4.filtlong.region004	2013	Isolate	Cryoconite												biofilm_8
CCI2.3contig_4.region001	2013	Isolate	Ice												cryoconite2_3
filter1_12_c00221_NODE_37...region001	2013	MAG	Ice												cryoconite1_21
filter3_2_c00157_NODE_24...region001	2013	MAG	Ice												filter2_2
5C2contig_3.region003	2044	Isolate	Cryoconite	APE Vf	https://mibig.secondarymetabolites.org/repository/BGC0000837/index.html#r1c1	40									filter1_4
AB6.region006	2044	Isolate	Cryoconite	APE Vf	https://mibig.secondarymetabolites.org/repository/BGC0000837/index.html#r1c1	40									filter3_3
AH2.region002	2044	Isolate	Cryoconite	APE Vf	https://mibig.secondarymetabolites.org/repository/BGC0000837/index.html#r1c1	40									cryoconite3_16
CCC3.1.region006	2044	Isolate	Cryoconite	APE Vf	https://mibig.secondarymetabolites.org/repository/BGC0000837/index.html#r1c1	40									cryoconite2_27
CCC4.1.region006	2044	Isolate	Cryoconite	APE Vf	https://mibig.secondarymetabolites.org/repository/BGC0000837/index.html#r1c1	40									cryoconite1_16
CCI1.1.region014	2044	Isolate	Ice	APE Vf	https://mibig.secondarymetabolites.org/repository/BGC0000837/index.html#r1c1	40									filter3_9
CCI3.1.region003	2044	Isolate	Ice	APE Vf	https://mibig.secondarymetabolites.org/repository/BGC0000837/index.html#r1c1	40									filter2_1
CCI4.2.region002	2044	Isolate	Ice	APE Vf	https://mibig.secondarymetabolites.org/repository/BGC0000837/index.html#r1c1	40									filter1_3
DC1.2.region002	2044	Isolate	Cryoconite	APE Vf	https://mibig.secondarymetabolites.org/repository/BGC0000837/index.html#r1c1	40									10C2
FG1.region005	2044	Isolate	Cryoconite	APE Vf	https://mibig.secondarymetabolites.org/repository/BGC0000837/index.html#r1c1	40									10C3
MH10.region005	2044	Isolate	Ice	APE Vf	https://mibig.secondarymetabolites.org/repository/BGC0000837/index.html#r1c1	40									10S3
MH9.2.region009	2044	Isolate	Ice	APE Vf	https://mibig.secondarymetabolites.org/repository/BGC0000837/index.html#r1c1	40									5B3
Bout1.region002	2044	Isolate	Ice	APE Vf	https://mibig.secondarymetabolites.org/repository/BGC0000837/index.html#r1c1	35									cryoconite3_3
Bout1.region010	2045	Isolate	Ice	lankacidin C	https://mibig.secondarymetabolites.org/repository/BGC0001100/index.html#r1c1	13									cryoconite1_31
CCC3.1.region007	2045	Isolate	Cryoconite	lankacidin C	https://mibig.secondarymetabolites.org/repository/BGC0001100/index.html#r1c1	13									cryoconite2_4
CCC4.1.region005	2045	Isolate	Cryoconite	lankacidin C	https://mibig.secondarymetabolites.org/repository/BGC0001100/index.html#r1c1	13
CCI3.1.region004	2045	Isolate	Ice	lankacidin C	https://mibig.secondarymetabolites.org/repository/BGC0001100/index.html#r1c1	13
Bout1.region003	2046	Isolate	Ice
CCC4.1.region004	2046	Isolate	Cryoconite
CCI1.1.region015	2046	Isolate	Ice
CCI3.1.region005	2046	Isolate	Ice
DC1.2.region003	2046	Isolate	Cryoconite
FG1.region006	2046	Isolate	Cryoconite
RTB3.region001	2046	Isolate	Biofilm
10S4.region011	2077	Isolate	Snow	NAGGN
Bout1.region004	2077	Isolate	Ice	NAGGN
CCI1.1.region008	2077	Isolate	Ice	NAGGN
DC1.2.region008	2077	Isolate	Cryoconite	NAGGN
FG1.region013	2077	Isolate	Cryoconite	NAGGN
DC1.2.region007	2078	Isolate	Cryoconite	pyoverdin	https://mibig.secondarymetabolites.org/repository/BGC0000413/index.html#r1c1	21
10S4.region010	2078	Isolate	Snow	pyoverdin	https://mibig.secondarymetabolites.org/repository/BGC0000413/index.html#r1c1	19
Bout1.region009	2078	Isolate	Ice	pyoverdin	https://mibig.secondarymetabolites.org/repository/BGC0000413/index.html#r1c1	17
CCI1.1.region009	2078	Isolate	Ice	pyoverdin	https://mibig.secondarymetabolites.org/repository/BGC0000413/index.html#r1c1	10
FG1.region014	2078	Isolate	Cryoconite	pyoverdin	https://mibig.secondarymetabolites.org/repository/BGC0000413/index.html#r1c1	10
cryoconite1_2_c00014_NODE_58...region001	2266	MAG	Cryoconite	lipopolysaccharide	https://mibig.secondarymetabolites.org/repository/BGC0000774/index.html#r1c1	5
biofilm_8_c00015_NODE_27...region001	2266	MAG	Biofilm
cryoconite1_26_c00009_NODE_32...region001	2266	MAG	Cryoconite
cryoconite2_13_c00083_NODE_37...region001	2266	MAG	Cryoconite
cryoconite2_8_c00036_NODE_16...region001	2266	MAG	Cryoconite
cryoconite3_26_c00024_NODE_11...region001	2266	MAG	Cryoconite
cryoconite3_28_c00067_NODE_28...region001	2266	MAG	Cryoconite
filter1_10_c00059_NODE_60...region001	2266	MAG	Ice
filter2_7_c00056_NODE_60...region001	2266	MAG	Ice
filter3_7_c00048_NODE_45...region001	2266	MAG	Ice
cryoconite1_21_c00038_NODE_47...region001	2456	MAG	Cryoconite
cryoconite2_3_c00071_NODE_69...region001	2456	MAG	Cryoconite
filter1_4_c00034_NODE_11...region001	2456	MAG	Ice
filter2_2_c00034_NODE_11...region001	2456	MAG	Ice
filter3_3_c00108_NODE_25...region001	2456	MAG	Ice
cryoconite1_17_c00079_NODE_46...region001	2491	MAG	Cryoconite
cryoconite2_10_c00071_NODE_40...region001	2491	MAG	Cryoconite
cryoconite2_28_c00253_NODE_16...region001	2491	MAG	Cryoconite
cryoconite3_11_c00282_NODE_20...region001	2491	MAG	Cryoconite
filter1_8_c00246_NODE_73...region001	2491	MAG	Ice
cryoconite1_16_c00062_NODE_40...region001	2673	MAG	Cryoconite	malleobactin	https://mibig.secondarymetabolites.org/repository/BGC0000386/index.html	7
cryoconite2_27_c00035_NODE_17...region001	2673	MAG	Cryoconite	malleobactin	https://mibig.secondarymetabolites.org/repository/BGC0000386/index.html	7
cryoconite3_16_c00062_NODE_39...region001	2673	MAG	Cryoconite	malleobactin	https://mibig.secondarymetabolites.org/repository/BGC0000386/index.html	7
filter2_1_c00049_NODE_16...region001	2673	MAG	Ice	malleobactin	https://mibig.secondarymetabolites.org/repository/BGC0000386/index.html	7
filter3_9_c00040_NODE_18...region001	2673	MAG	Ice	malleobactin	https://mibig.secondarymetabolites.org/repository/BGC0000386/index.html	7
filter1_3_c00048_NODE_16...region001	2673	MAG	Ice
cryoconite1_16_c00030_NODE_17...region001	2674	MAG	Cryoconite
cryoconite2_27_c00034_NODE_16...region001	2674	MAG	Cryoconite
cryoconite3_16_c00004_NODE_22...region001	2674	MAG	Cryoconite
filter1_3_c00091_NODE_26...region001	2674	MAG	Ice
filter2_1_c00093_NODE_26...region001	2674	MAG	Ice
filter3_9_c00009_NODE_10...region001	2674	MAG	Ice
cryoconite2_27_c00033_NODE_16...region001	2675	MAG	Cryoconite	carotenoid	https://mibig.secondarymetabolites.org/repository/BGC0000644/index.html#r1c1	62
cryoconite1_16_c00031_NODE_18...region001	2675	MAG	Cryoconite	carotenoid	https://mibig.secondarymetabolites.org/repository/BGC0000644/index.html#r1c1	16
cryoconite3_16_c00057_NODE_33...region001	2675	MAG	Cryoconite	carotenoid	https://mibig.secondarymetabolites.org/repository/BGC0000644/index.html#r1c1	16
filter1_3_c00094_NODE_27...region001	2675	MAG	Ice	carotenoid	https://mibig.secondarymetabolites.org/repository/BGC0000634/index.html#r1c1	16
filter2_1_c00096_NODE_27...region001	2675	MAG	Ice	carotenoid	https://mibig.secondarymetabolites.org/repository/BGC0000634/index.html#r1c1	16
filter3_9_c00086_NODE_29...region001	2675	MAG	Ice	carotenoid	https://mibig.secondarymetabolites.org/repository/BGC0000634/index.html#r1c1	7
cryoconite1_16_c00124_NODE_19...region001	2676	MAG	Cryoconite
cryoconite2_27_c00116_NODE_14...region001	2676	MAG	Cryoconite
cryoconite3_16_c00123_NODE_13...region001	2676	MAG	Cryoconite
filter1_3_c00164_NODE_51...region001	2676	MAG	Ice
filter2_1_c00167_NODE_51...region001	2676	MAG	Ice
filter3_9_c00166_NODE_47...region001	2676	MAG	Ice
filter3_9_c00425_NODE_46...region001	2677	MAG	Ice	zeaxanthin	https://mibig.secondarymetabolites.org/repository/BGC0000656/index.html	66
cryoconite1_16_c00138_NODE_26...region001	2677	MAG	Cryoconite	carotenoid	https://mibig.secondarymetabolites.org/repository/BGC0000644/index.html#r1c1	50
filter1_3_c00245_NODE_11...region001	2677	MAG	Ice	carotenoid	https://mibig.secondarymetabolites.org/repository/BGC0000635/index.html#r1c1	50
filter2_1_c00249_NODE_11...region001	2677	MAG	Ice	carotenoid	https://mibig.secondarymetabolites.org/repository/BGC0000635/index.html#r1c1	50
cryoconite3_16_c00153_NODE_26...region001	2677	MAG	Cryoconite	carotenoid	https://mibig.secondarymetabolites.org/repository/BGC0000644/index.html#r1c1	16

## Sheet: GCFs
#BGC Name	Family Number	Origin	Environment		environment	total	unique	percentage						Column1	Column2	Column3
10B4.region001	0	Isolate	Biofilm		cryoconite	269	217	80.6691						0	Biofilm	0_Biofilm
10B4.region002	1	Isolate	Biofilm		snow	14	8	57.1429						1	Biofilm	1_Biofilm
10B4.region003	2	Isolate	Biofilm		ice	123	67	54.4715						2	Biofilm	2_Biofilm
10B4.region004	3	Isolate	Biofilm		biofilm	76	57	75						3	Biofilm	3_Biofilm
10B4.region005	4	Isolate	Biofilm											4	Biofilm	4_Biofilm
10C2.region001	28	Isolate	Cryoconite											7	Biofilm	7_Biofilm
10C2.region002	9	Isolate	Cryoconite											7	Cryoconite	7_Cryoconite
10C2.region003	7	Isolate	Cryoconite											7	Snow	7_Snow
10C3.region001	7	Isolate	Cryoconite											9	Biofilm	9_Biofilm
10C3.region002	9	Isolate	Cryoconite											9	Cryoconite	9_Cryoconite
10C3.region003	28	Isolate	Cryoconite											9	Snow	9_Snow
10S3.region001	28	Isolate	Snow											14	Snow	14_Snow
10S3.region002	9	Isolate	Snow											15	Snow	15_Snow
10S3.region003	7	Isolate	Snow											16	Snow	16_Snow
10S4.region001	14	Isolate	Snow											17	Snow	17_Snow
10S4.region002	15	Isolate	Snow											18	Snow	18_Snow
10S4.region003	16	Isolate	Snow											19	Snow	19_Snow
10S4.region004	17	Isolate	Snow											21	Snow	21_Snow
10S4.region005	18	Isolate	Snow											22	Snow	22_Snow
10S4.region006	19	Isolate	Snow											27	Biofilm	27_Biofilm
10S4.region007	1983	Isolate	Snow											28	Biofilm	28_Biofilm
10S4.region008	21	Isolate	Snow											28	Cryoconite	28_Cryoconite
10S4.region009	22	Isolate	Snow											28	Snow	28_Snow
10S4.region010	2078	Isolate	Snow											29	Cryoconite	29_Cryoconite
10S4.region011	2077	Isolate	Snow											29	Ice	29_Ice
5B3.region001	9	Isolate	Biofilm											32	Cryoconite	32_Cryoconite
5B3.region002	7	Isolate	Biofilm											32	Ice	32_Ice
5B3.region003	27	Isolate	Biofilm											37	Cryoconite	37_Cryoconite
5B3.region004	28	Isolate	Biofilm											38	Cryoconite	38_Cryoconite
5C2contig_2.region001	29	Isolate	Cryoconite											39	Cryoconite	39_Cryoconite
5C2contig_2.region002	1983	Isolate	Cryoconite											40	Cryoconite	40_Cryoconite
5C2contig_2.region003	2089	Isolate	Cryoconite											41	Cryoconite	41_Cryoconite
5C2contig_2.region004	32	Isolate	Cryoconite											42	Ice	42_Ice
5C2contig_2.region005	55	Isolate	Cryoconite											44	Ice	44_Ice
5C2contig_3.region001	58	Isolate	Cryoconite											45	Ice	45_Ice
5C2contig_3.region002	2105	Isolate	Cryoconite											52	Cryoconite	52_Cryoconite
5C2contig_3.region003	2044	Isolate	Cryoconite											52	Ice	52_Ice
5C4.region001	37	Isolate	Cryoconite											54	Biofilm	54_Biofilm
5C4.region002	38	Isolate	Cryoconite											54	Cryoconite	54_Cryoconite
5C4.region003	39	Isolate	Cryoconite											54	Ice	54_Ice
5C4.region004	40	Isolate	Cryoconite											55	Cryoconite	55_Cryoconite
5C4.region005	41	Isolate	Cryoconite											55	Ice	55_Ice
5I1contig_1.region001	42	Isolate	Ice											56	Cryoconite	56_Cryoconite
5I1contig_1.region002	2013	Isolate	Ice											56	Ice	56_Ice
5I1contig_1.region003	44	Isolate	Ice											58	Cryoconite	58_Cryoconite
5I1contig_2.region001	45	Isolate	Ice											58	Ice	58_Ice
AB6.region001	54	Isolate	Cryoconite											449	Ice	449_Ice
AB6.region002	56	Isolate	Cryoconite											1404	Cryoconite	1404_Cryoconite
AB6.region003	55	Isolate	Cryoconite											1977	Ice	1977_Ice
AB6.region004	58	Isolate	Cryoconite											1981	Ice	1981_Ice
AB6.region005	52	Isolate	Cryoconite											1982	Ice	1982_Ice
AB6.region006	2044	Isolate	Cryoconite											1983	Cryoconite	1983_Cryoconite
AH2.region001	52	Isolate	Cryoconite											1983	Ice	1983_Ice
AH2.region002	2044	Isolate	Cryoconite											1983	Snow	1983_Snow
AH2.region003	54	Isolate	Cryoconite											1984	Ice	1984_Ice
AH2.region004	55	Isolate	Cryoconite											1988	Cryoconite	1988_Cryoconite
AH2.region005	56	Isolate	Cryoconite											1989	Cryoconite	1989_Cryoconite
AH2.region006	2081	Isolate	Cryoconite											1990	Cryoconite	1990_Cryoconite
AH2.region007	58	Isolate	Cryoconite											1991	Cryoconite	1991_Cryoconite
biofilm_1_c00003_NODE_24...region001	2143	MAG	Biofilm											1992	Cryoconite	1992_Cryoconite
biofilm_1_c00004_NODE_25...region001	2144	MAG	Biofilm											1993	Cryoconite	1993_Cryoconite
biofilm_1_c00005_NODE_30...region001	2145	MAG	Biofilm											1994	Cryoconite	1994_Cryoconite
biofilm_1_c00014_NODE_31...region001	2146	MAG	Biofilm											1995	Cryoconite	1995_Cryoconite
biofilm_1_c00022_NODE_45...region001	2147	MAG	Biofilm											1997	Cryoconite	1997_Cryoconite
biofilm_10_c00021_NODE_62...region001	2622	MAG	Biofilm											1999	Cryoconite	1999_Cryoconite
biofilm_10_c00041_NODE_93...region001	2127	MAG	Biofilm											2006	Cryoconite	2006_Cryoconite
biofilm_10_c00058_NODE_10...region001	2710	MAG	Biofilm											2007	Cryoconite	2007_Cryoconite
biofilm_10_c00097_NODE_14...region001	2711	MAG	Biofilm											2010	Cryoconite	2010_Cryoconite
biofilm_10_c00223_NODE_36...region001	2130	MAG	Biofilm											2011	Cryoconite	2011_Cryoconite
biofilm_11_c00001_NODE_2_...region001	2131	MAG	Biofilm											2012	Cryoconite	2012_Cryoconite
biofilm_11_c00002_NODE_19...region001	2132	MAG	Biofilm											2013	Cryoconite	2013_Cryoconite
biofilm_11_c00007_NODE_76...region001	2133	MAG	Biofilm											2013	Ice	2013_Ice
biofilm_11_c00033_NODE_41...region001	2134	MAG	Biofilm											2014	Cryoconite	2014_Cryoconite
biofilm_11_c00035_NODE_46...region001	2135	MAG	Biofilm											2015	Cryoconite	2015_Cryoconite
biofilm_12_c00006_NODE_53...region001	2136	MAG	Biofilm											2017	Cryoconite	2017_Cryoconite
biofilm_12_c00008_NODE_62...region001	2137	MAG	Biofilm											2017	Ice	2017_Ice
biofilm_12_c00009_NODE_64...region001	1	MAG	Biofilm											2023	Ice	2023_Ice
biofilm_12_c00011_NODE_72...region001	0	MAG	Biofilm											2024	Ice	2024_Ice
biofilm_12_c00050_NODE_63...region001	2140	MAG	Biofilm											2025	Ice	2025_Ice
biofilm_12_c00056_NODE_77...region001	2141	MAG	Biofilm											2026	Ice	2026_Ice
biofilm_12_c00092_NODE_37...region001	2142	MAG	Biofilm											2028	Ice	2028_Ice
biofilm_2_c00040_NODE_51...region001	2148	MAG	Biofilm											2037	Cryoconite	2037_Cryoconite
biofilm_2_c00063_NODE_10...region001	2149	MAG	Biofilm											2037	Ice	2037_Ice
biofilm_3_c00012_NODE_16...region001	2150	MAG	Biofilm											2038	Ice	2038_Ice
biofilm_3_c00015_NODE_22...region001	2151	MAG	Biofilm											2040	Cryoconite	2040_Cryoconite
biofilm_3_c00025_NODE_34...region001	2183	MAG	Biofilm											2040	Ice	2040_Ice
biofilm_3_c00037_NODE_48...region001	2153	MAG	Biofilm											2041	Cryoconite	2041_Cryoconite
biofilm_3_c00041_NODE_50...region001	2154	MAG	Biofilm											2041	Ice	2041_Ice
biofilm_3_c00071_NODE_81...region001	2155	MAG	Biofilm											2044	Cryoconite	2044_Cryoconite
biofilm_3_c00178_NODE_26...region001	2156	MAG	Biofilm											2044	Ice	2044_Ice
biofilm_3_c00445_NODE_35...region001	2157	MAG	Biofilm											2045	Cryoconite	2045_Cryoconite
biofilm_4_c00012_NODE_24...region001	2158	MAG	Biofilm											2045	Ice	2045_Ice
biofilm_4_c00020_NODE_29...region001	2159	MAG	Biofilm											2046	Biofilm	2046_Biofilm
biofilm_4_c00025_NODE_42...region001	2160	MAG	Biofilm											2046	Cryoconite	2046_Cryoconite
biofilm_4_c00047_NODE_71...region001	2161	MAG	Biofilm											2046	Ice	2046_Ice
biofilm_4_c00063_NODE_87...region001	2162	MAG	Biofilm											2047	Cryoconite	2047_Cryoconite
biofilm_4_c00065_NODE_89...region001	2163	MAG	Biofilm											2047	Ice	2047_Ice
biofilm_4_c00071_NODE_94...region001	2164	MAG	Biofilm											2060	Cryoconite	2060_Cryoconite
biofilm_4_c00086_NODE_11...region001	2165	MAG	Biofilm											2065	Cryoconite	2065_Cryoconite
biofilm_4_c00093_NODE_12...region001	2166	MAG	Biofilm											2067	Cryoconite	2067_Cryoconite
biofilm_5_c00022_NODE_22...region001	2167	MAG	Biofilm											2067	Ice	2067_Ice
biofilm_5_c00023_NODE_22...region001	2168	MAG	Biofilm											2071	Cryoconite	2071_Cryoconite
biofilm_5_c00036_NODE_32...region001	2169	MAG	Biofilm											2072	Cryoconite	2072_Cryoconite
biofilm_6_c00002_NODE_13...region001	2170	MAG	Biofilm											2073	Cryoconite	2073_Cryoconite
biofilm_6_c00031_NODE_37...region001	2171	MAG	Biofilm											2074	Cryoconite	2074_Cryoconite
biofilm_7_c00012_NODE_17...region001	2172	MAG	Biofilm											2076	Cryoconite	2076_Cryoconite
biofilm_7_c00014_NODE_19...region001	2173	MAG	Biofilm											2077	Cryoconite	2077_Cryoconite
biofilm_7_c00017_NODE_21...region001	2174	MAG	Biofilm											2077	Ice	2077_Ice
biofilm_7_c00037_NODE_56...region001	2175	MAG	Biofilm											2077	Snow	2077_Snow
biofilm_7_c00039_NODE_59...region001	2176	MAG	Biofilm											2078	Cryoconite	2078_Cryoconite
biofilm_7_c00045_NODE_65...region001	2177	MAG	Biofilm											2078	Ice	2078_Ice
biofilm_8_c00015_NODE_27...region001	2266	MAG	Biofilm											2078	Snow	2078_Snow
biofilm_8_c00021_NODE_33...region001	2179	MAG	Biofilm											2079	Cryoconite	2079_Cryoconite
biofilm_8_c00043_NODE_56...region001	54	MAG	Biofilm											2079	Ice	2079_Ice
biofilm_8_c00058_NODE_74...region001	2181	MAG	Biofilm											2081	Cryoconite	2081_Cryoconite
biofilm_8_c00110_NODE_14...region001	2182	MAG	Biofilm											2081	Ice	2081_Ice
biofilm_8_c00122_NODE_15...region001	2183	MAG	Biofilm											2086	Ice	2086_Ice
biofilm_9_c00012_NODE_44...region001	2495	MAG	Biofilm											2089	Cryoconite	2089_Cryoconite
biofilm_9_c00016_NODE_78...region001	2479	MAG	Biofilm											2089	Ice	2089_Ice
Bout1.region001	1977	Isolate	Ice											2090	Ice	2090_Ice
Bout1.region002	2044	Isolate	Ice											2097	Biofilm	2097_Biofilm
Bout1.region003	2046	Isolate	Ice											2097	Ice	2097_Ice
Bout1.region004	2077	Isolate	Ice											2098	Biofilm	2098_Biofilm
Bout1.region005	1981	Isolate	Ice											2098	Ice	2098_Ice
Bout1.region006	1982	Isolate	Ice											2101	Ice	2101_Ice
Bout1.region007	1983	Isolate	Ice											2105	Cryoconite	2105_Cryoconite
Bout1.region008	1984	Isolate	Ice											2105	Ice	2105_Ice
Bout1.region009	2078	Isolate	Ice											2109	Biofilm	2109_Biofilm
Bout1.region010	2045	Isolate	Ice											2109	Ice	2109_Ice
Bout1.region011	2067	Isolate	Ice											2110	Biofilm	2110_Biofilm
CA11.2.region001	1988	Isolate	Cryoconite											2111	Biofilm	2111_Biofilm
CA11.2.region002	1989	Isolate	Cryoconite											2111	Ice	2111_Ice
CA11.2.region003	1990	Isolate	Cryoconite											2112	Biofilm	2112_Biofilm
CA11.2.region004	1991	Isolate	Cryoconite											2113	Biofilm	2113_Biofilm
CA11.2.region005	1992	Isolate	Cryoconite											2114	Biofilm	2114_Biofilm
CA11.2.region006	1993	Isolate	Cryoconite											2114	Ice	2114_Ice
CA11.2.region007	1994	Isolate	Cryoconite											2115	Biofilm	2115_Biofilm
CA11.2.region008	1995	Isolate	Cryoconite											2115	Ice	2115_Ice
CA11.2.region009	2122	Isolate	Cryoconite											2118	Ice	2118_Ice
CA11.2.region010	1997	Isolate	Cryoconite											2120	Ice	2120_Ice
CCC2.4.region001	2037	Isolate	Cryoconite											2121	Ice	2121_Ice
CCC2.4.region002	1999	Isolate	Cryoconite											2122	Cryoconite	2122_Cryoconite
CCC2.4.region003	2013	Isolate	Cryoconite											2122	Ice	2122_Ice
CCC2.4.region004	2040	Isolate	Cryoconite											2123	Ice	2123_Ice
CCC2.4.region005	2041	Isolate	Cryoconite											2124	Ice	2124_Ice
CCC3.1.region001	2047	Isolate	Cryoconite											2125	Ice	2125_Ice
CCC3.1.region002	54	Isolate	Cryoconite											2127	Biofilm	2127_Biofilm
CCC3.1.region003	1983	Isolate	Cryoconite											2127	Ice	2127_Ice
CCC3.1.region004	2006	Isolate	Cryoconite											2130	Biofilm	2130_Biofilm
CCC3.1.region005	2007	Isolate	Cryoconite											2131	Biofilm	2131_Biofilm
CCC3.1.region006	2044	Isolate	Cryoconite											2132	Biofilm	2132_Biofilm
CCC3.1.region007	2045	Isolate	Cryoconite											2133	Biofilm	2133_Biofilm
CCC3.4.filtlong.region001	2010	Isolate	Cryoconite											2134	Biofilm	2134_Biofilm
CCC3.4.filtlong.region002	2011	Isolate	Cryoconite											2135	Biofilm	2135_Biofilm
CCC3.4.filtlong.region003	2012	Isolate	Cryoconite											2136	Biofilm	2136_Biofilm
CCC3.4.filtlong.region004	2013	Isolate	Cryoconite											2137	Biofilm	2137_Biofilm
CCC3.4.filtlong.region005	2014	Isolate	Cryoconite											2140	Biofilm	2140_Biofilm
CCC3.4.filtlong.region006	2015	Isolate	Cryoconite											2141	Biofilm	2141_Biofilm
CCC4.1.region001	1983	Isolate	Cryoconite											2142	Biofilm	2142_Biofilm
CCC4.1.region002	2017	Isolate	Cryoconite											2143	Biofilm	2143_Biofilm
CCC4.1.region003	2047	Isolate	Cryoconite											2144	Biofilm	2144_Biofilm
CCC4.1.region004	2046	Isolate	Cryoconite											2145	Biofilm	2145_Biofilm
CCC4.1.region005	2045	Isolate	Cryoconite											2146	Biofilm	2146_Biofilm
CCC4.1.region006	2044	Isolate	Cryoconite											2147	Biofilm	2147_Biofilm
CCI1.1.region001	449	Isolate	Ice											2148	Biofilm	2148_Biofilm
CCI1.1.region002	2023	Isolate	Ice											2149	Biofilm	2149_Biofilm
CCI1.1.region003	2024	Isolate	Ice											2150	Biofilm	2150_Biofilm
CCI1.1.region004	2025	Isolate	Ice											2151	Biofilm	2151_Biofilm
CCI1.1.region005	2026	Isolate	Ice											2153	Biofilm	2153_Biofilm
CCI1.1.region006	1983	Isolate	Ice											2154	Biofilm	2154_Biofilm
CCI1.1.region007	2028	Isolate	Ice											2155	Biofilm	2155_Biofilm
CCI1.1.region008	2077	Isolate	Ice											2156	Biofilm	2156_Biofilm
CCI1.1.region009	2078	Isolate	Ice											2157	Biofilm	2157_Biofilm
CCI1.1.region010	2079	Isolate	Ice											2158	Biofilm	2158_Biofilm
CCI1.1.region011	58	Isolate	Ice											2159	Biofilm	2159_Biofilm
CCI1.1.region012	2067	Isolate	Ice											2160	Biofilm	2160_Biofilm
CCI1.1.region013	2105	Isolate	Ice											2161	Biofilm	2161_Biofilm
CCI1.1.region014	2044	Isolate	Ice											2162	Biofilm	2162_Biofilm
CCI1.1.region015	2046	Isolate	Ice											2163	Biofilm	2163_Biofilm
CCI2.3contig_3.region001	2037	Isolate	Ice											2164	Biofilm	2164_Biofilm
CCI2.3contig_3.region002	2038	Isolate	Ice											2165	Biofilm	2165_Biofilm
CCI2.3contig_4.region001	2013	Isolate	Ice											2166	Biofilm	2166_Biofilm
CCI2.3contig_4.region002	2040	Isolate	Ice											2167	Biofilm	2167_Biofilm
CCI2.3contig_4.region003	2041	Isolate	Ice											2168	Biofilm	2168_Biofilm
CCI3.1.region001	2017	Isolate	Ice											2169	Biofilm	2169_Biofilm
CCI3.1.region002	1983	Isolate	Ice											2170	Biofilm	2170_Biofilm
CCI3.1.region003	2044	Isolate	Ice											2171	Biofilm	2171_Biofilm
CCI3.1.region004	2045	Isolate	Ice											2172	Biofilm	2172_Biofilm
CCI3.1.region005	2046	Isolate	Ice											2173	Biofilm	2173_Biofilm
CCI3.1.region006	2047	Isolate	Ice											2174	Biofilm	2174_Biofilm
CCI4.2.region001	54	Isolate	Ice											2175	Biofilm	2175_Biofilm
CCI4.2.region002	2044	Isolate	Ice											2176	Biofilm	2176_Biofilm
CCI4.2.region003	52	Isolate	Ice											2177	Biofilm	2177_Biofilm
CCI4.2.region004	58	Isolate	Ice											2179	Biofilm	2179_Biofilm
CCI4.2.region005	2081	Isolate	Ice											2181	Biofilm	2181_Biofilm
CCI4.2.region006	56	Isolate	Ice											2182	Biofilm	2182_Biofilm
CCI4.2.region007	55	Isolate	Ice											2183	Biofilm	2183_Biofilm
cryoconite1_1_c00004_NODE_18...region001	2479	MAG	Cryoconite											2183	Cryoconite	2183_Cryoconite
cryoconite1_1_c00056_NODE_15...region001	2495	MAG	Cryoconite											2190	Cryoconite	2190_Cryoconite
cryoconite1_10c00001_NODE_1_...region001	2535	MAG	Cryoconite											2191	Cryoconite	2191_Cryoconite
cryoconite1_10c00001_NODE_1_...region002	2436	MAG	Cryoconite											2195	Cryoconite	2195_Cryoconite
cryoconite1_10c00002_NODE_4_...region001	2438	MAG	Cryoconite											2198	Cryoconite	2198_Cryoconite
cryoconite1_10c00006_NODE_9_...region001	2439	MAG	Cryoconite											2199	Cryoconite	2199_Cryoconite
cryoconite1_10c00007_NODE_13...region001	2190	MAG	Cryoconite											2199	Ice	2199_Ice
cryoconite1_10c00008_NODE_14...region001	2191	MAG	Cryoconite											2200	Cryoconite	2200_Cryoconite
cryoconite1_10c00010_NODE_24...region001	2440	MAG	Cryoconite											2201	Cryoconite	2201_Cryoconite
cryoconite1_11_c00058_NODE_22...region001	2397	MAG	Cryoconite											2202	Cryoconite	2202_Cryoconite
cryoconite1_11_c00070_NODE_26...region001	2395	MAG	Cryoconite											2203	Cryoconite	2203_Cryoconite
cryoconite1_11_c00075_NODE_27...region001	2195	MAG	Cryoconite											2204	Cryoconite	2204_Cryoconite
cryoconite1_12_c00100_NODE_75...region001	2558	MAG	Cryoconite											2205	Cryoconite	2205_Cryoconite
cryoconite1_12_c00102_NODE_76...region001	2663	MAG	Cryoconite											2206	Cryoconite	2206_Cryoconite
cryoconite1_12_c00121_NODE_87...region001	2198	MAG	Cryoconite											2207	Cryoconite	2207_Cryoconite
cryoconite1_12_c00175_NODE_13...region001	2199	MAG	Cryoconite											2208	Cryoconite	2208_Cryoconite
cryoconite1_12_c00318_NODE_42...region001	2200	MAG	Cryoconite											2209	Cryoconite	2209_Cryoconite
cryoconite1_13_c00015_NODE_81...region001	2201	MAG	Cryoconite											2210	Cryoconite	2210_Cryoconite
cryoconite1_13_c00050_NODE_18...region001	2202	MAG	Cryoconite											2211	Cryoconite	2211_Cryoconite
cryoconite1_13_c00065_NODE_27...region001	2203	MAG	Cryoconite											2212	Cryoconite	2212_Cryoconite
cryoconite1_13_c00096_NODE_43...region001	2204	MAG	Cryoconite											2213	Cryoconite	2213_Cryoconite
cryoconite1_13_c00118_NODE_55...region001	2205	MAG	Cryoconite											2223	Cryoconite	2223_Cryoconite
cryoconite1_13_c00120_NODE_57...region001	2206	MAG	Cryoconite											2231	Cryoconite	2231_Cryoconite
cryoconite1_13_c00152_NODE_11...region001	2207	MAG	Cryoconite											2234	Cryoconite	2234_Cryoconite
cryoconite1_14_c00006_NODE_19...region001	2208	MAG	Cryoconite											2237	Cryoconite	2237_Cryoconite
cryoconite1_14_c00088_NODE_73...region001	2209	MAG	Cryoconite											2238	Cryoconite	2238_Cryoconite
cryoconite1_14_c00093_NODE_76...region001	2210	MAG	Cryoconite											2239	Cryoconite	2239_Cryoconite
cryoconite1_14_c00298_NODE_19...region001	2211	MAG	Cryoconite											2240	Cryoconite	2240_Cryoconite
cryoconite1_15_c00148_NODE_16...region001	2212	MAG	Cryoconite											2245	Cryoconite	2245_Cryoconite
cryoconite1_15_c01179_NODE_17...region001	2213	MAG	Cryoconite											2254	Cryoconite	2254_Cryoconite
cryoconite1_16_c00030_NODE_17...region001	2674	MAG	Cryoconite											2255	Cryoconite	2255_Cryoconite
cryoconite1_16_c00031_NODE_18...region001	2675	MAG	Cryoconite											2256	Cryoconite	2256_Cryoconite
cryoconite1_16_c00062_NODE_40...region001	2673	MAG	Cryoconite											2257	Cryoconite	2257_Cryoconite
cryoconite1_16_c00124_NODE_19...region001	2676	MAG	Cryoconite											2259	Cryoconite	2259_Cryoconite
cryoconite1_16_c00138_NODE_26...region001	2677	MAG	Cryoconite											2261	Cryoconite	2261_Cryoconite
cryoconite1_17_c00004_NODE_41...region001	2583	MAG	Cryoconite											2262	Cryoconite	2262_Cryoconite
cryoconite1_17_c00007_NODE_53...region001	2351	MAG	Cryoconite											2265	Cryoconite	2265_Cryoconite
cryoconite1_17_c00067_NODE_37...region001	2585	MAG	Cryoconite											2266	Biofilm	2266_Biofilm
cryoconite1_17_c00079_NODE_46...region001	2491	MAG	Cryoconite											2266	Cryoconite	2266_Cryoconite
cryoconite1_17_c00091_NODE_61...region001	2223	MAG	Cryoconite											2266	Ice	2266_Ice
cryoconite1_18_c00004_NODE_71...region001	2406	MAG	Cryoconite											2267	Cryoconite	2267_Cryoconite
cryoconite1_18_c00031_NODE_70...region001	2407	MAG	Cryoconite											2268	Cryoconite	2268_Cryoconite
cryoconite1_18_c00056_NODE_24...region001	2574	MAG	Cryoconite											2269	Cryoconite	2269_Cryoconite
cryoconite1_18_c00061_NODE_35...region001	2572	MAG	Cryoconite											2270	Cryoconite	2270_Cryoconite
cryoconite1_18_c00071_NODE_56...region001	2575	MAG	Cryoconite											2271	Cryoconite	2271_Cryoconite
cryoconite1_19_c00014_NODE_51...region001	2526	MAG	Cryoconite											2272	Cryoconite	2272_Cryoconite
cryoconite1_19_c00041_NODE_10...region001	2519	MAG	Cryoconite											2273	Cryoconite	2273_Cryoconite
cryoconite1_19_c00047_NODE_11...region001	2231	MAG	Cryoconite											2278	Cryoconite	2278_Cryoconite
cryoconite1_19_c00072_NODE_17...region001	2428	MAG	Cryoconite											2284	Cryoconite	2284_Cryoconite
cryoconite1_19_c00080_NODE_18...region001	2425	MAG	Cryoconite											2285	Cryoconite	2285_Cryoconite
cryoconite1_19_c00091_NODE_20...region001	2234	MAG	Cryoconite											2286	Cryoconite	2286_Cryoconite
cryoconite1_19_c00097_NODE_22...region001	2423	MAG	Cryoconite											2287	Cryoconite	2287_Cryoconite
cryoconite1_19_c00135_NODE_39...region001	2527	MAG	Cryoconite											2290	Cryoconite	2290_Cryoconite
cryoconite1_19_c00156_NODE_47...region001	2237	MAG	Cryoconite											2293	Cryoconite	2293_Cryoconite
cryoconite1_19_c00257_NODE_10...region001	2238	MAG	Cryoconite											2294	Cryoconite	2294_Cryoconite
cryoconite1_19_c00276_NODE_13...region001	2239	MAG	Cryoconite											2295	Cryoconite	2295_Cryoconite
cryoconite1_19_c00323_NODE_21...region001	2240	MAG	Cryoconite											2296	Cryoconite	2296_Cryoconite
cryoconite1_2_c00014_NODE_58...region001	2266	MAG	Cryoconite											2297	Cryoconite	2297_Cryoconite
cryoconite1_2_c00027_NODE_11...region001	2555	MAG	Cryoconite											2300	Cryoconite	2300_Cryoconite
cryoconite1_2_c00034_NODE_13...region001	2554	MAG	Cryoconite											2301	Cryoconite	2301_Cryoconite
cryoconite1_2_c00170_NODE_14...region001	2556	MAG	Cryoconite											2302	Cryoconite	2302_Cryoconite
cryoconite1_20_c00062_NODE_34...region001	2367	MAG	Cryoconite											2302	Ice	2302_Ice
cryoconite1_20_c00069_NODE_42...region001	2511	MAG	Cryoconite											2303	Cryoconite	2303_Cryoconite
cryoconite1_20_c00073_NODE_48...region001	2245	MAG	Cryoconite											2303	Ice	2303_Ice
cryoconite1_20_c00138_NODE_27...region001	2515	MAG	Cryoconite											2308	Cryoconite	2308_Cryoconite
cryoconite1_21_c00038_NODE_47...region001	2456	MAG	Cryoconite											2310	Cryoconite	2310_Cryoconite
cryoconite1_21_c00078_NODE_67...region001	2679	MAG	Cryoconite											2311	Cryoconite	2311_Cryoconite
cryoconite1_21_c00118_NODE_92...region001	2455	MAG	Cryoconite											2316	Cryoconite	2316_Cryoconite
cryoconite1_22_c00002_NODE_22...region001	2599	MAG	Cryoconite											2317	Cryoconite	2317_Cryoconite
cryoconite1_22_c00009_NODE_39...region001	2375	MAG	Cryoconite											2318	Cryoconite	2318_Cryoconite
cryoconite1_22_c00011_NODE_43...region001	2597	MAG	Cryoconite											2319	Cryoconite	2319_Cryoconite
cryoconite1_23_c00027_NODE_16...region001	2431	MAG	Cryoconite											2320	Cryoconite	2320_Cryoconite
cryoconite1_23_c00071_NODE_35...region001	2254	MAG	Cryoconite											2321	Cryoconite	2321_Cryoconite
cryoconite1_23_c00103_NODE_53...region001	2255	MAG	Cryoconite											2322	Cryoconite	2322_Cryoconite
cryoconite1_23_c00171_NODE_99...region001	2256	MAG	Cryoconite											2323	Cryoconite	2323_Cryoconite
cryoconite1_23_c00254_NODE_27...region001	2257	MAG	Cryoconite											2327	Cryoconite	2327_Cryoconite
cryoconite1_24_c00005_NODE_20...region001	2404	MAG	Cryoconite											2334	Cryoconite	2334_Cryoconite
cryoconite1_24_c00021_NODE_98...region001	2259	MAG	Cryoconite											2335	Cryoconite	2335_Cryoconite
cryoconite1_24_c00069_NODE_36...region001	2405	MAG	Cryoconite											2336	Cryoconite	2336_Cryoconite
cryoconite1_25_c00022_NODE_24...region001	2261	MAG	Cryoconite											2337	Cryoconite	2337_Cryoconite
cryoconite1_25_c00056_NODE_46...region001	2262	MAG	Cryoconite											2338	Cryoconite	2338_Cryoconite
cryoconite1_25_c00131_NODE_88...region001	2400	MAG	Cryoconite											2339	Cryoconite	2339_Cryoconite
cryoconite1_25_c00186_NODE_13...region001	2587	MAG	Cryoconite											2340	Cryoconite	2340_Cryoconite
cryoconite1_25_c00260_NODE_21...region001	2265	MAG	Cryoconite											2341	Cryoconite	2341_Cryoconite
cryoconite1_26_c00009_NODE_32...region001	2266	MAG	Cryoconite											2342	Cryoconite	2342_Cryoconite
cryoconite1_26_c00043_NODE_18...region001	2267	MAG	Cryoconite											2343	Cryoconite	2343_Cryoconite
cryoconite1_26_c00055_NODE_23...region001	2268	MAG	Cryoconite											2344	Cryoconite	2344_Cryoconite
cryoconite1_26_c00058_NODE_24...region001	2269	MAG	Cryoconite											2345	Cryoconite	2345_Cryoconite
cryoconite1_27_c00018_NODE_85...region001	2270	MAG	Cryoconite											2346	Cryoconite	2346_Cryoconite
cryoconite1_27_c00068_NODE_46...region001	2271	MAG	Cryoconite											2351	Cryoconite	2351_Cryoconite
cryoconite1_27_c00081_NODE_68...region001	2272	MAG	Cryoconite											2353	Cryoconite	2353_Cryoconite
cryoconite1_27_c00105_NODE_98...region001	2273	MAG	Cryoconite											2355	Cryoconite	2355_Cryoconite
cryoconite1_28_c00020_NODE_42...region001	2541	MAG	Cryoconite											2358	Cryoconite	2358_Cryoconite
cryoconite1_28_c00027_NODE_98...region001	2542	MAG	Cryoconite											2359	Cryoconite	2359_Cryoconite
cryoconite1_29_c00027_NODE_14...region001	2550	MAG	Cryoconite											2361	Cryoconite	2361_Cryoconite
cryoconite1_29_c00066_NODE_36...region001	2551	MAG	Cryoconite											2367	Cryoconite	2367_Cryoconite
cryoconite1_29_c00228_NODE_48...region001	2278	MAG	Cryoconite											2373	Cryoconite	2373_Cryoconite
cryoconite1_3_c00010_NODE_64...region001	2373	MAG	Cryoconite											2375	Cryoconite	2375_Cryoconite
cryoconite1_3_c00012_NODE_81...region001	2310	MAG	Cryoconite											2378	Cryoconite	2378_Cryoconite
cryoconite1_30_c00001_NODE_22...region001	2383	MAG	Cryoconite											2381	Cryoconite	2381_Cryoconite
cryoconite1_30_c00003_NODE_34...region001	2284	MAG	Cryoconite											2382	Cryoconite	2382_Cryoconite
cryoconite1_30_c00004_NODE_44...region001	2285	MAG	Cryoconite											2383	Cryoconite	2383_Cryoconite
cryoconite1_30_c00006_NODE_56...region001	2286	MAG	Cryoconite											2388	Cryoconite	2388_Cryoconite
cryoconite1_30_c00010_NODE_12...region001	2287	MAG	Cryoconite											2389	Cryoconite	2389_Cryoconite
cryoconite1_31_c00014_NODE_15...region001	2457	MAG	Cryoconite											2390	Cryoconite	2390_Cryoconite
cryoconite1_31_c00035_NODE_27...region001	2577	MAG	Cryoconite											2391	Cryoconite	2391_Cryoconite
cryoconite1_31_c00058_NODE_41...region001	2290	MAG	Cryoconite											2392	Cryoconite	2392_Cryoconite
cryoconite1_31_c00101_NODE_85...region001	28	MAG	Cryoconite											2393	Cryoconite	2393_Cryoconite
cryoconite1_31_c00131_NODE_13...region001	2461	MAG	Cryoconite											2395	Cryoconite	2395_Cryoconite
cryoconite1_31_c00143_NODE_14...region001	2293	MAG	Cryoconite											2397	Cryoconite	2397_Cryoconite
cryoconite1_31_c00251_NODE_40...region001	2294	MAG	Cryoconite											2400	Cryoconite	2400_Cryoconite
cryoconite1_31_c00262_NODE_42...region001	2295	MAG	Cryoconite											2401	Cryoconite	2401_Cryoconite
cryoconite1_32_c00055_NODE_21...region001	2296	MAG	Cryoconite											2404	Cryoconite	2404_Cryoconite
cryoconite1_32_c00093_NODE_36...region001	2297	MAG	Cryoconite											2405	Cryoconite	2405_Cryoconite
cryoconite1_32_c00117_NODE_51...region001	2500	MAG	Cryoconite											2406	Cryoconite	2406_Cryoconite
cryoconite1_32_c00166_NODE_90...region001	2469	MAG	Cryoconite											2407	Cryoconite	2407_Cryoconite
cryoconite1_32_c00176_NODE_10...region001	2300	MAG	Cryoconite											2418	Cryoconite	2418_Cryoconite
cryoconite1_32_c00592_NODE_12...region001	2301	MAG	Cryoconite											2423	Cryoconite	2423_Cryoconite
cryoconite1_33_c00001_NODE_2_...region001	2302	MAG	Cryoconite											2425	Cryoconite	2425_Cryoconite
cryoconite1_33_c00005_NODE_20...region001	2303	MAG	Cryoconite											2426	Cryoconite	2426_Cryoconite
cryoconite1_33_c00006_NODE_41...region001	2654	MAG	Cryoconite											2428	Cryoconite	2428_Cryoconite
cryoconite1_33_c00009_NODE_81...region001	2660	MAG	Cryoconite											2431	Cryoconite	2431_Cryoconite
cryoconite1_33_c00015_NODE_15...region001	2748	MAG	Cryoconite											2432	Cryoconite	2432_Cryoconite
cryoconite1_33_c00024_NODE_50...region001	2750	MAG	Cryoconite											2433	Cryoconite	2433_Cryoconite
cryoconite1_33_c00084_NODE_20...region001	2308	MAG	Cryoconite											2436	Cryoconite	2436_Cryoconite
cryoconite1_4_c00008_NODE_97...region001	2311	MAG	Cryoconite											2438	Cryoconite	2438_Cryoconite
cryoconite1_4_c00013_NODE_16...region001	2378	MAG	Cryoconite											2439	Cryoconite	2439_Cryoconite
cryoconite1_4_c00023_NODE_47...region001	2382	MAG	Cryoconite											2440	Cryoconite	2440_Cryoconite
cryoconite1_4_c00037_NODE_10...region001	2381	MAG	Cryoconite											2445	Cryoconite	2445_Cryoconite
cryoconite1_4_c00055_NODE_27...region001	2612	MAG	Cryoconite											2449	Cryoconite	2449_Cryoconite
cryoconite1_5_c00194_NODE_98...region001	2316	MAG	Cryoconite											2450	Cryoconite	2450_Cryoconite
cryoconite1_5_c00258_NODE_12...region001	2317	MAG	Cryoconite											2451	Cryoconite	2451_Cryoconite
cryoconite1_5_c00261_NODE_12...region001	2318	MAG	Cryoconite											2453	Cryoconite	2453_Cryoconite
cryoconite1_5_c00278_NODE_13...region001	2319	MAG	Cryoconite											2455	Cryoconite	2455_Cryoconite
cryoconite1_5_c00575_NODE_34...region001	2320	MAG	Cryoconite											2455	Ice	2455_Ice
cryoconite1_5_c00674_NODE_55...region001	2321	MAG	Cryoconite											2456	Cryoconite	2456_Cryoconite
cryoconite1_5_c00758_NODE_93...region001	2322	MAG	Cryoconite											2456	Ice	2456_Ice
cryoconite1_6_c00019_NODE_17...region001	2323	MAG	Cryoconite											2457	Cryoconite	2457_Cryoconite
cryoconite1_6_c00021_NODE_18...region001	2604	MAG	Cryoconite											2461	Cryoconite	2461_Cryoconite
cryoconite1_6_c00023_NODE_22...region001	2358	MAG	Cryoconite											2462	Cryoconite	2462_Cryoconite
cryoconite1_6_c00030_NODE_33...region001	2359	MAG	Cryoconite											2469	Cryoconite	2469_Cryoconite
cryoconite1_6_c00034_NODE_41...region001	2327	MAG	Cryoconite											2470	Cryoconite	2470_Cryoconite
cryoconite1_6_c00053_NODE_10...region001	2355	MAG	Cryoconite											2479	Biofilm	2479_Biofilm
cryoconite1_6_c00055_NODE_11...region001	2605	MAG	Cryoconite											2479	Cryoconite	2479_Cryoconite
cryoconite1_6_c00125_NODE_18...region001	2607	MAG	Cryoconite											2487	Cryoconite	2487_Cryoconite
cryoconite1_7_c00001_NODE_25...region001	2508	MAG	Cryoconite											2488	Cryoconite	2488_Cryoconite
cryoconite1_7_c00018_NODE_65...region001	2509	MAG	Cryoconite											2489	Cryoconite	2489_Cryoconite
cryoconite1_7_c00046_NODE_20...region001	2510	MAG	Cryoconite											2490	Cryoconite	2490_Cryoconite
cryoconite1_8_c00069_NODE_48...region001	2334	MAG	Cryoconite											2491	Cryoconite	2491_Cryoconite
cryoconite1_8_c00085_NODE_53...region001	2335	MAG	Cryoconite											2491	Ice	2491_Ice
cryoconite1_8_c00170_NODE_81...region001	2336	MAG	Cryoconite											2492	Cryoconite	2492_Cryoconite
cryoconite1_8_c00274_NODE_11...region001	2337	MAG	Cryoconite											2493	Cryoconite	2493_Cryoconite
cryoconite1_8_c00275_NODE_11...region001	2338	MAG	Cryoconite											2495	Biofilm	2495_Biofilm
cryoconite1_8_c00293_NODE_11...region001	2339	MAG	Cryoconite											2495	Cryoconite	2495_Cryoconite
cryoconite1_8_c00352_NODE_13...region001	2340	MAG	Cryoconite											2496	Cryoconite	2496_Cryoconite
cryoconite1_8_c00403_NODE_14...region001	2341	MAG	Cryoconite											2497	Cryoconite	2497_Cryoconite
cryoconite1_8_c00559_NODE_20...region001	2342	MAG	Cryoconite											2498	Cryoconite	2498_Cryoconite
cryoconite1_8_c00598_NODE_21...region001	2343	MAG	Cryoconite											2500	Cryoconite	2500_Cryoconite
cryoconite1_8_c00632_NODE_23...region001	2344	MAG	Cryoconite											2502	Cryoconite	2502_Cryoconite
cryoconite1_8_c00729_NODE_28...region001	2345	MAG	Cryoconite											2508	Cryoconite	2508_Cryoconite
cryoconite1_8_c01151_NODE_69...region001	2346	MAG	Cryoconite											2509	Cryoconite	2509_Cryoconite
cryoconite1_9_c00135_NODE_77...region001	2492	MAG	Cryoconite											2510	Cryoconite	2510_Cryoconite
cryoconite1_9_c00169_NODE_10...region001	2493	MAG	Cryoconite											2511	Cryoconite	2511_Cryoconite
cryoconite2_1_c00020_NODE_24...region001	2261	MAG	Cryoconite											2514	Cryoconite	2514_Cryoconite
cryoconite2_1_c00042_NODE_40...region001	2262	MAG	Cryoconite											2515	Cryoconite	2515_Cryoconite
cryoconite2_1_c00093_NODE_66...region001	2400	MAG	Cryoconite											2519	Cryoconite	2519_Cryoconite
cryoconite2_1_c00104_NODE_71...region001	2401	MAG	Cryoconite											2523	Cryoconite	2523_Cryoconite
cryoconite2_1_c00351_NODE_35...region001	2587	MAG	Cryoconite											2526	Cryoconite	2526_Cryoconite
cryoconite2_10_c00010_NODE_84...region001	2583	MAG	Cryoconite											2527	Cryoconite	2527_Cryoconite
cryoconite2_10_c00026_NODE_15...region001	2223	MAG	Cryoconite											2535	Cryoconite	2535_Cryoconite
cryoconite2_10_c00048_NODE_25...region001	2351	MAG	Cryoconite											2541	Cryoconite	2541_Cryoconite
cryoconite2_10_c00071_NODE_40...region001	2491	MAG	Cryoconite											2541	Ice	2541_Ice
cryoconite2_10_c00123_NODE_10...region001	2353	MAG	Cryoconite											2542	Cryoconite	2542_Cryoconite
cryoconite2_11_c00001_NODE_13...region001	2327	MAG	Cryoconite											2542	Ice	2542_Ice
cryoconite2_11_c00008_NODE_81...region001	2355	MAG	Cryoconite											2543	Cryoconite	2543_Cryoconite
cryoconite2_11_c00009_NODE_84...region001	2605	MAG	Cryoconite											2544	Cryoconite	2544_Cryoconite
cryoconite2_11_c00012_NODE_10...region001	2604	MAG	Cryoconite											2545	Cryoconite	2545_Cryoconite
cryoconite2_11_c00025_NODE_21...region001	2358	MAG	Cryoconite											2546	Cryoconite	2546_Cryoconite
cryoconite2_11_c00033_NODE_34...region001	2359	MAG	Cryoconite											2547	Cryoconite	2547_Cryoconite
cryoconite2_11_c00042_NODE_64...region001	2323	MAG	Cryoconite											2550	Cryoconite	2550_Cryoconite
cryoconite2_11_c00139_NODE_16...region001	2361	MAG	Cryoconite											2551	Cryoconite	2551_Cryoconite
cryoconite2_11_c00140_NODE_17...region001	2607	MAG	Cryoconite											2554	Cryoconite	2554_Cryoconite
cryoconite2_11_c00181_NODE_47...region001	2488	MAG	Cryoconite											2555	Cryoconite	2555_Cryoconite
cryoconite2_12_c00026_NODE_84...region001	2245	MAG	Cryoconite											2556	Cryoconite	2556_Cryoconite
cryoconite2_12_c00029_NODE_94...region001	2514	MAG	Cryoconite											2558	Cryoconite	2558_Cryoconite
cryoconite2_12_c00042_NODE_16...region001	2511	MAG	Cryoconite											2561	Cryoconite	2561_Cryoconite
cryoconite2_12_c00055_NODE_23...region001	2367	MAG	Cryoconite											2566	Cryoconite	2566_Cryoconite
cryoconite2_13_c00006_NODE_28...region001	2555	MAG	Cryoconite											2567	Cryoconite	2567_Cryoconite
cryoconite2_13_c00028_NODE_10...region001	2554	MAG	Cryoconite											2568	Cryoconite	2568_Cryoconite
cryoconite2_13_c00045_NODE_16...region001	2556	MAG	Cryoconite											2569	Cryoconite	2569_Cryoconite
cryoconite2_13_c00083_NODE_37...region001	2266	MAG	Cryoconite											2570	Cryoconite	2570_Cryoconite
cryoconite2_14_c00013_NODE_79...region001	2310	MAG	Cryoconite											2572	Cryoconite	2572_Cryoconite
cryoconite2_14_c00014_NODE_82...region001	2373	MAG	Cryoconite											2574	Cryoconite	2574_Cryoconite
cryoconite2_15_c00003_NODE_83...region001	2596	MAG	Cryoconite											2575	Cryoconite	2575_Cryoconite
cryoconite2_15_c00006_NODE_24...region001	2375	MAG	Cryoconite											2577	Cryoconite	2577_Cryoconite
cryoconite2_15_c00037_NODE_15...region001	2599	MAG	Cryoconite											2581	Cryoconite	2581_Cryoconite
cryoconite2_15_c00054_NODE_25...region001	2597	MAG	Cryoconite											2583	Cryoconite	2583_Cryoconite
cryoconite2_16_c00007_NODE_77...region001	2378	MAG	Cryoconite											2585	Cryoconite	2585_Cryoconite
cryoconite2_16_c00009_NODE_88...region001	2311	MAG	Cryoconite											2586	Cryoconite	2586_Cryoconite
cryoconite2_16_c00021_NODE_38...region001	2612	MAG	Cryoconite											2587	Cryoconite	2587_Cryoconite
cryoconite2_16_c00028_NODE_59...region001	2381	MAG	Cryoconite											2589	Cryoconite	2589_Cryoconite
cryoconite2_16_c00076_NODE_50...region001	2382	MAG	Cryoconite											2590	Cryoconite	2590_Cryoconite
cryoconite2_17_c00001_NODE_6_...region001	2383	MAG	Cryoconite											2591	Cryoconite	2591_Cryoconite
cryoconite2_17_c00002_NODE_22...region001	2284	MAG	Cryoconite											2595	Cryoconite	2595_Cryoconite
cryoconite2_17_c00005_NODE_39...region001	2285	MAG	Cryoconite											2596	Cryoconite	2596_Cryoconite
cryoconite2_17_c00006_NODE_47...region001	2286	MAG	Cryoconite											2597	Cryoconite	2597_Cryoconite
cryoconite2_17_c00013_NODE_19...region001	2287	MAG	Cryoconite											2599	Cryoconite	2599_Cryoconite
cryoconite2_18_c00037_NODE_10...region001	2388	MAG	Cryoconite											2604	Cryoconite	2604_Cryoconite
cryoconite2_18_c00053_NODE_16...region001	2389	MAG	Cryoconite											2605	Cryoconite	2605_Cryoconite
cryoconite2_18_c00065_NODE_22...region001	2390	MAG	Cryoconite											2607	Cryoconite	2607_Cryoconite
cryoconite2_18_c00070_NODE_25...region001	2391	MAG	Cryoconite											2612	Cryoconite	2612_Cryoconite
cryoconite2_18_c00093_NODE_42...region001	2392	MAG	Cryoconite											2613	Ice	2613_Ice
cryoconite2_18_c00098_NODE_47...region001	2393	MAG	Cryoconite											2614	Ice	2614_Ice
cryoconite2_19_c00015_NODE_52...region001	2293	MAG	Cryoconite											2615	Ice	2615_Ice
cryoconite2_19_c00071_NODE_26...region001	2395	MAG	Cryoconite											2622	Biofilm	2622_Biofilm
cryoconite2_19_c00087_NODE_35...region001	2595	MAG	Cryoconite											2622	Ice	2622_Ice
cryoconite2_19_c00097_NODE_40...region001	2397	MAG	Cryoconite											2624	Ice	2624_Ice
cryoconite2_2_c00005_NODE_12...region001	2449	MAG	Cryoconite											2625	Ice	2625_Ice
cryoconite2_2_c00007_NODE_15...region001	2450	MAG	Cryoconite											2626	Ice	2626_Ice
cryoconite2_2_c00019_NODE_48...region001	2451	MAG	Cryoconite											2627	Ice	2627_Ice
cryoconite2_2_c00028_NODE_86...region001	2681	MAG	Cryoconite											2629	Ice	2629_Ice
cryoconite2_2_c00065_NODE_24...region001	2453	MAG	Cryoconite											2630	Ice	2630_Ice
cryoconite2_20_c00007_NODE_60...region001	2259	MAG	Cryoconite											2636	Ice	2636_Ice
cryoconite2_20_c00016_NODE_87...region001	2404	MAG	Cryoconite											2638	Ice	2638_Ice
cryoconite2_20_c00100_NODE_63...region001	2405	MAG	Cryoconite											2651	Ice	2651_Ice
cryoconite2_21_c00003_NODE_59...region001	2406	MAG	Cryoconite											2654	Cryoconite	2654_Cryoconite
cryoconite2_21_c00036_NODE_77...region001	2407	MAG	Cryoconite											2654	Ice	2654_Ice
cryoconite2_21_c00043_NODE_12...region001	2574	MAG	Cryoconite											2660	Cryoconite	2660_Cryoconite
cryoconite2_21_c00065_NODE_41...region001	2575	MAG	Cryoconite											2660	Ice	2660_Ice
cryoconite2_21_c00069_NODE_53...region001	2572	MAG	Cryoconite											2661	Ice	2661_Ice
cryoconite2_22_c00001_NODE_29...region001	2508	MAG	Cryoconite											2663	Cryoconite	2663_Cryoconite
cryoconite2_22_c00028_NODE_11...region001	2509	MAG	Cryoconite											2663	Ice	2663_Ice
cryoconite2_22_c00048_NODE_19...region001	2510	MAG	Cryoconite											2664	Ice	2664_Ice
cryoconite2_23_c00011_NODE_60...region001	2550	MAG	Cryoconite											2665	Ice	2665_Ice
cryoconite2_23_c00063_NODE_35...region001	2551	MAG	Cryoconite											2667	Ice	2667_Ice
cryoconite2_23_c00228_NODE_59...region001	2278	MAG	Cryoconite											2668	Ice	2668_Ice
cryoconite2_24_c00003_NODE_15...region001	2231	MAG	Cryoconite											2670	Ice	2670_Ice
cryoconite2_24_c00008_NODE_24...region001	2418	MAG	Cryoconite											2671	Ice	2671_Ice
cryoconite2_24_c00010_NODE_30...region001	2237	MAG	Cryoconite											2672	Ice	2672_Ice
cryoconite2_24_c00032_NODE_73...region001	2519	MAG	Cryoconite											2673	Cryoconite	2673_Cryoconite
cryoconite2_24_c00034_NODE_75...region001	2238	MAG	Cryoconite											2673	Ice	2673_Ice
cryoconite2_24_c00035_NODE_79...region001	2527	MAG	Cryoconite											2674	Cryoconite	2674_Cryoconite
cryoconite2_24_c00054_NODE_11...region001	2423	MAG	Cryoconite											2674	Ice	2674_Ice
cryoconite2_24_c00085_NODE_19...region001	2234	MAG	Cryoconite											2675	Cryoconite	2675_Cryoconite
cryoconite2_24_c00090_NODE_21...region001	2425	MAG	Cryoconite											2675	Ice	2675_Ice
cryoconite2_24_c00104_NODE_23...region001	2426	MAG	Cryoconite											2676	Cryoconite	2676_Cryoconite
cryoconite2_24_c00166_NODE_46...region001	2526	MAG	Cryoconite											2676	Ice	2676_Ice
cryoconite2_24_c00278_NODE_13...region001	2428	MAG	Cryoconite											2677	Cryoconite	2677_Cryoconite
cryoconite2_24_c00352_NODE_25...region001	2523	MAG	Cryoconite											2677	Ice	2677_Ice
cryoconite2_25_c00015_NODE_78...region001	2255	MAG	Cryoconite											2679	Cryoconite	2679_Cryoconite
cryoconite2_25_c00025_NODE_11...region001	2431	MAG	Cryoconite											2679	Ice	2679_Ice
cryoconite2_25_c00154_NODE_10...region001	2432	MAG	Cryoconite											2681	Cryoconite	2681_Cryoconite
cryoconite2_25_c00274_NODE_36...region001	2433	MAG	Cryoconite											2681	Ice	2681_Ice
cryoconite2_26c00001_NODE_1_...region001	2191	MAG	Cryoconite											2683	Ice	2683_Ice
cryoconite2_26c00002_NODE_2_...region001	2535	MAG	Cryoconite											2684	Ice	2684_Ice
cryoconite2_26c00002_NODE_2_...region002	2436	MAG	Cryoconite											2686	Ice	2686_Ice
cryoconite2_26c00003_NODE_3_...region001	2190	MAG	Cryoconite											2687	Ice	2687_Ice
cryoconite2_26c00004_NODE_5_...region001	2438	MAG	Cryoconite											2690	Ice	2690_Ice
cryoconite2_26c00006_NODE_10...region001	2439	MAG	Cryoconite											2695	Ice	2695_Ice
cryoconite2_26c00007_NODE_23...region001	2440	MAG	Cryoconite											2702	Ice	2702_Ice
cryoconite2_27_c00033_NODE_16...region001	2675	MAG	Cryoconite											2710	Biofilm	2710_Biofilm
cryoconite2_27_c00034_NODE_16...region001	2674	MAG	Cryoconite											2710	Ice	2710_Ice
cryoconite2_27_c00035_NODE_17...region001	2673	MAG	Cryoconite											2711	Biofilm	2711_Biofilm
cryoconite2_27_c00116_NODE_14...region001	2676	MAG	Cryoconite											2711	Ice	2711_Ice
cryoconite2_28_c00106_NODE_42...region001	2445	MAG	Cryoconite											2713	Ice	2713_Ice
cryoconite2_28_c00204_NODE_99...region001	2490	MAG	Cryoconite											2715	Ice	2715_Ice
cryoconite2_28_c00239_NODE_13...region001	2489	MAG	Cryoconite											2717	Ice	2717_Ice
cryoconite2_28_c00253_NODE_16...region001	2491	MAG	Cryoconite											2722	Ice	2722_Ice
cryoconite2_3_c00031_NODE_39...region001	2679	MAG	Cryoconite											2726	Ice	2726_Ice
cryoconite2_3_c00043_NODE_47...region001	2455	MAG	Cryoconite											2727	Ice	2727_Ice
cryoconite2_3_c00071_NODE_69...region001	2456	MAG	Cryoconite											2730	Ice	2730_Ice
cryoconite2_4_c00020_NODE_14...region001	2457	MAG	Cryoconite											2731	Ice	2731_Ice
cryoconite2_4_c00035_NODE_26...region001	2577	MAG	Cryoconite											2732	Ice	2732_Ice
cryoconite2_4_c00104_NODE_81...region001	28	MAG	Cryoconite											2736	Ice	2736_Ice
cryoconite2_4_c00168_NODE_19...region001	2295	MAG	Cryoconite											2737	Ice	2737_Ice
cryoconite2_4_c00206_NODE_25...region001	2461	MAG	Cryoconite											2738	Ice	2738_Ice
cryoconite2_4_c00294_NODE_46...region001	2462	MAG	Cryoconite											2741	Ice	2741_Ice
cryoconite2_4_c00342_NODE_61...region001	2581	MAG	Cryoconite											2742	Ice	2742_Ice
cryoconite2_5_c00001_NODE_10...region001	2492	MAG	Cryoconite											2743	Ice	2743_Ice
cryoconite2_5_c00164_NODE_95...region001	2493	MAG	Cryoconite											2744	Ice	2744_Ice
cryoconite2_6_c00091_NODE_34...region001	2297	MAG	Cryoconite											2748	Cryoconite	2748_Cryoconite
cryoconite2_6_c00119_NODE_49...region001	2500	MAG	Cryoconite											2748	Ice	2748_Ice
cryoconite2_6_c00174_NODE_96...region001	2300	MAG	Cryoconite											2750	Cryoconite	2750_Cryoconite
cryoconite2_6_c00183_NODE_10...region001	2469	MAG	Cryoconite											2750	Ice	2750_Ice
cryoconite2_6_c00522_NODE_10...region001	2470	MAG	Cryoconite											2759	Ice	2759_Ice
cryoconite2_6_c00621_NODE_15...region001	2301	MAG	Cryoconite
cryoconite2_7_c00001_NODE_4_...region001	2542	MAG	Cryoconite
cryoconite2_7_c00017_NODE_40...region001	2541	MAG	Cryoconite
cryoconite2_8_c00029_NODE_12...region001	2268	MAG	Cryoconite
cryoconite2_8_c00032_NODE_13...region001	2269	MAG	Cryoconite
cryoconite2_8_c00036_NODE_16...region001	2266	MAG	Cryoconite
cryoconite2_8_c00038_NODE_17...region001	2183	MAG	Cryoconite
cryoconite2_8_c00080_NODE_46...region001	2267	MAG	Cryoconite
cryoconite2_9_c00032_NODE_70...region001	2479	MAG	Cryoconite
cryoconite2_9_c00042_NODE_97...region001	2495	MAG	Cryoconite
cryoconite3_1_c00002_NODE_18...region001	2404	MAG	Cryoconite
cryoconite3_1_c00006_NODE_40...region001	2259	MAG	Cryoconite
cryoconite3_1_c00024_NODE_11...region001	2405	MAG	Cryoconite
cryoconite3_10_c00002_NODE_29...region001	2383	MAG	Cryoconite
cryoconite3_10_c00004_NODE_36...region001	2284	MAG	Cryoconite
cryoconite3_10_c00006_NODE_39...region001	2285	MAG	Cryoconite
cryoconite3_10_c00007_NODE_49...region001	2286	MAG	Cryoconite
cryoconite3_10_c00014_NODE_18...region001	2287	MAG	Cryoconite
cryoconite3_11_c00002_NODE_33...region001	2445	MAG	Cryoconite
cryoconite3_11_c00021_NODE_11...region001	2487	MAG	Cryoconite
cryoconite3_11_c00067_NODE_28...region001	2488	MAG	Cryoconite
cryoconite3_11_c00087_NODE_34...region001	2489	MAG	Cryoconite
cryoconite3_11_c00225_NODE_11...region001	2490	MAG	Cryoconite
cryoconite3_11_c00282_NODE_20...region001	2491	MAG	Cryoconite
cryoconite3_12_c00130_NODE_76...region001	2492	MAG	Cryoconite
cryoconite3_12_c00165_NODE_99...region001	2493	MAG	Cryoconite
cryoconite3_13_c00034_NODE_66...region001	2479	MAG	Cryoconite
cryoconite3_13_c00062_NODE_15...region001	2495	MAG	Cryoconite
cryoconite3_14_c00038_NODE_20...region001	2496	MAG	Cryoconite
cryoconite3_14_c00044_NODE_22...region001	2497	MAG	Cryoconite
cryoconite3_14_c00065_NODE_39...region001	2498	MAG	Cryoconite
cryoconite3_15_c00091_NODE_35...region001	2300	MAG	Cryoconite
cryoconite3_15_c00111_NODE_47...region001	2500	MAG	Cryoconite
cryoconite3_15_c00170_NODE_93...region001	2469	MAG	Cryoconite
cryoconite3_15_c00176_NODE_97...region001	2502	MAG	Cryoconite
cryoconite3_16_c00004_NODE_22...region001	2674	MAG	Cryoconite
cryoconite3_16_c00057_NODE_33...region001	2675	MAG	Cryoconite
cryoconite3_16_c00062_NODE_39...region001	2673	MAG	Cryoconite
cryoconite3_16_c00123_NODE_13...region001	2676	MAG	Cryoconite
cryoconite3_16_c00153_NODE_26...region001	2677	MAG	Cryoconite
cryoconite3_17_c00004_NODE_85...region001	2508	MAG	Cryoconite
cryoconite3_17_c00010_NODE_32...region001	2509	MAG	Cryoconite
cryoconite3_17_c00046_NODE_20...region001	2510	MAG	Cryoconite
cryoconite3_18_c00036_NODE_10...region001	2511	MAG	Cryoconite
cryoconite3_18_c00039_NODE_11...region001	2245	MAG	Cryoconite
cryoconite3_18_c00041_NODE_16...region001	2367	MAG	Cryoconite
cryoconite3_18_c00076_NODE_53...region001	2514	MAG	Cryoconite
cryoconite3_18_c00086_NODE_65...region001	2515	MAG	Cryoconite
cryoconite3_19_c00002_NODE_45...region001	2231	MAG	Cryoconite
cryoconite3_19_c00008_NODE_21...region001	2237	MAG	Cryoconite
cryoconite3_19_c00010_NODE_26...region001	2238	MAG	Cryoconite
cryoconite3_19_c00033_NODE_82...region001	2519	MAG	Cryoconite
cryoconite3_19_c00037_NODE_89...region001	2425	MAG	Cryoconite
cryoconite3_19_c00059_NODE_15...region001	2234	MAG	Cryoconite
cryoconite3_19_c00065_NODE_16...region001	2423	MAG	Cryoconite
cryoconite3_19_c00074_NODE_18...region001	2523	MAG	Cryoconite
cryoconite3_19_c00099_NODE_24...region001	2426	MAG	Cryoconite
cryoconite3_19_c00104_NODE_26...region001	2418	MAG	Cryoconite
cryoconite3_19_c00216_NODE_72...region001	2526	MAG	Cryoconite
cryoconite3_19_c00253_NODE_10...region001	2527	MAG	Cryoconite
cryoconite3_19_c00321_NODE_16...region001	2428	MAG	Cryoconite
cryoconite3_2_c00002_NODE_57...region001	2406	MAG	Cryoconite
cryoconite3_2_c00013_NODE_22...region001	2572	MAG	Cryoconite
cryoconite3_2_c00032_NODE_69...region001	2407	MAG	Cryoconite
cryoconite3_2_c00056_NODE_19...region001	2574	MAG	Cryoconite
cryoconite3_2_c00071_NODE_47...region001	2575	MAG	Cryoconite
cryoconite3_20c00001_NODE_1_...region001	2440	MAG	Cryoconite
cryoconite3_20c00001_NODE_1_...region002	2191	MAG	Cryoconite
cryoconite3_20c00002_NODE_2_...region001	2190	MAG	Cryoconite
cryoconite3_20c00003_NODE_3_...region001	2535	MAG	Cryoconite
cryoconite3_20c00003_NODE_3_...region002	2436	MAG	Cryoconite
cryoconite3_20c00004_NODE_4_...region001	2438	MAG	Cryoconite
cryoconite3_20c00007_NODE_11...region001	2439	MAG	Cryoconite
cryoconite3_21_c00131_NODE_77...region001	2431	MAG	Cryoconite
cryoconite3_21_c00143_NODE_85...region001	2255	MAG	Cryoconite
cryoconite3_22_c00027_NODE_76...region001	2541	MAG	Cryoconite
cryoconite3_22_c00047_NODE_28...region001	2542	MAG	Cryoconite
cryoconite3_23_c00186_NODE_94...region001	2543	MAG	Cryoconite
cryoconite3_23_c00250_NODE_12...region001	2544	MAG	Cryoconite
cryoconite3_23_c00355_NODE_18...region001	2545	MAG	Cryoconite
cryoconite3_23_c00505_NODE_30...region001	2546	MAG	Cryoconite
cryoconite3_23_c00735_NODE_62...region001	2547	MAG	Cryoconite
cryoconite3_24_c00008_NODE_35...region001	2373	MAG	Cryoconite
cryoconite3_24_c00035_NODE_44...region001	2310	MAG	Cryoconite
cryoconite3_25_c00010_NODE_57...region001	2550	MAG	Cryoconite
cryoconite3_25_c00030_NODE_14...region001	2551	MAG	Cryoconite
cryoconite3_25_c00246_NODE_54...region001	2278	MAG	Cryoconite
cryoconite3_26_c00024_NODE_11...region001	2266	MAG	Cryoconite
cryoconite3_26_c00028_NODE_12...region001	2554	MAG	Cryoconite
cryoconite3_26_c00039_NODE_15...region001	2555	MAG	Cryoconite
cryoconite3_26_c00115_NODE_64...region001	2556	MAG	Cryoconite
cryoconite3_27_c00006_NODE_19...region001	2199	MAG	Cryoconite
cryoconite3_27_c00038_NODE_46...region001	2558	MAG	Cryoconite
cryoconite3_27_c00093_NODE_75...region001	2663	MAG	Cryoconite
cryoconite3_27_c00111_NODE_91...region001	2223	MAG	Cryoconite
cryoconite3_27_c00304_NODE_23...region001	2561	MAG	Cryoconite
cryoconite3_28_c00010_NODE_34...region001	2268	MAG	Cryoconite
cryoconite3_28_c00036_NODE_13...region001	2269	MAG	Cryoconite
cryoconite3_28_c00057_NODE_23...region001	2267	MAG	Cryoconite
cryoconite3_28_c00067_NODE_28...region001	2266	MAG	Cryoconite
cryoconite3_28_c00106_NODE_51...region001	2566	MAG	Cryoconite
cryoconite3_28_c00113_NODE_55...region001	2567	MAG	Cryoconite
cryoconite3_28_c00177_NODE_12...region001	2568	MAG	Cryoconite
cryoconite3_28_c00268_NODE_33...region001	2569	MAG	Cryoconite
cryoconite3_28_c00277_NODE_36...region001	2570	MAG	Cryoconite
cryoconite3_3_c00005_NODE_92...region001	2457	MAG	Cryoconite
cryoconite3_3_c00034_NODE_28...region001	2577	MAG	Cryoconite
cryoconite3_3_c00046_NODE_42...region001	28	MAG	Cryoconite
cryoconite3_3_c00133_NODE_13...region001	2461	MAG	Cryoconite
cryoconite3_3_c00185_NODE_19...region001	2295	MAG	Cryoconite
cryoconite3_3_c00345_NODE_64...region001	2581	MAG	Cryoconite
cryoconite3_3_c00397_NODE_91...region001	2462	MAG	Cryoconite
cryoconite3_4_c00010_NODE_83...region001	2583	MAG	Cryoconite
cryoconite3_4_c00037_NODE_25...region001	2351	MAG	Cryoconite
cryoconite3_4_c00081_NODE_56...region001	2585	MAG	Cryoconite
cryoconite3_5_c00044_NODE_52...region001	2586	MAG	Cryoconite
cryoconite3_5_c00078_NODE_76...region001	2587	MAG	Cryoconite
cryoconite3_5_c00135_NODE_11...region001	2265	MAG	Cryoconite
cryoconite3_5_c00345_NODE_29...region001	2589	MAG	Cryoconite
cryoconite3_5_c00459_NODE_48...region001	2590	MAG	Cryoconite
cryoconite3_5_c00506_NODE_65...region001	2591	MAG	Cryoconite
cryoconite3_6_c00001_NODE_47...region001	2293	MAG	Cryoconite
cryoconite3_6_c00029_NODE_88...region001	2395	MAG	Cryoconite
cryoconite3_6_c00061_NODE_23...region001	2397	MAG	Cryoconite
cryoconite3_6_c00100_NODE_47...region001	2595	MAG	Cryoconite
cryoconite3_7_c00014_NODE_60...region001	2596	MAG	Cryoconite
cryoconite3_7_c00015_NODE_60...region001	2597	MAG	Cryoconite
cryoconite3_7_c00018_NODE_67...region001	2375	MAG	Cryoconite
cryoconite3_7_c00033_NODE_13...region001	2599	MAG	Cryoconite
cryoconite3_8_c00002_NODE_10...region001	2327	MAG	Cryoconite
cryoconite3_8_c00005_NODE_25...region001	2355	MAG	Cryoconite
cryoconite3_8_c00014_NODE_14...region001	2323	MAG	Cryoconite
cryoconite3_8_c00018_NODE_19...region001	2358	MAG	Cryoconite
cryoconite3_8_c00042_NODE_81...region001	2604	MAG	Cryoconite
cryoconite3_8_c00055_NODE_12...region001	2605	MAG	Cryoconite
cryoconite3_8_c00090_NODE_33...region001	2359	MAG	Cryoconite
cryoconite3_8_c00131_NODE_11...region001	2607	MAG	Cryoconite
cryoconite3_9_c00008_NODE_87...region001	2311	MAG	Cryoconite
cryoconite3_9_c00010_NODE_13...region001	2378	MAG	Cryoconite
cryoconite3_9_c00024_NODE_47...region001	2382	MAG	Cryoconite
cryoconite3_9_c00028_NODE_54...region001	2381	MAG	Cryoconite
cryoconite3_9_c00030_NODE_61...region001	2612	MAG	Cryoconite
DC1.2.region001	52	Isolate	Cryoconite
DC1.2.region002	2044	Isolate	Cryoconite
DC1.2.region003	2046	Isolate	Cryoconite
DC1.2.region004	1983	Isolate	Cryoconite
DC1.2.region005	1404	Isolate	Cryoconite
DC1.2.region006	2060	Isolate	Cryoconite
DC1.2.region007	2078	Isolate	Cryoconite
DC1.2.region008	2077	Isolate	Cryoconite
DC1.2.region009	58	Isolate	Cryoconite
DC1.2.region010	2067	Isolate	Cryoconite
FG1.region001	2065	Isolate	Cryoconite
FG1.region002	58	Isolate	Cryoconite
FG1.region003	2067	Isolate	Cryoconite
FG1.region004	2105	Isolate	Cryoconite
FG1.region005	2044	Isolate	Cryoconite
FG1.region006	2046	Isolate	Cryoconite
FG1.region007	2071	Isolate	Cryoconite
FG1.region008	2072	Isolate	Cryoconite
FG1.region009	2073	Isolate	Cryoconite
FG1.region010	2074	Isolate	Cryoconite
FG1.region011	1983	Isolate	Cryoconite
FG1.region012	2076	Isolate	Cryoconite
FG1.region013	2077	Isolate	Cryoconite
FG1.region014	2078	Isolate	Cryoconite
FG1.region015	2079	Isolate	Cryoconite
filter1_1_c00018_NODE_32...region001	2541	MAG	Ice
filter1_1_c00064_NODE_19...region001	2542	MAG	Ice
filter1_10_c00005_NODE_10...region001	2613	MAG	Ice
filter1_10_c00027_NODE_30...region001	2614	MAG	Ice
filter1_10_c00037_NODE_42...region001	2615	MAG	Ice
filter1_10_c00050_NODE_56...region001	2702	MAG	Ice
filter1_10_c00059_NODE_60...region001	2266	MAG	Ice
filter1_10_c00150_NODE_22...region001	2759	MAG	Ice
filter1_11_c00016_NODE_20...region001	2710	MAG	Ice
filter1_11_c00035_NODE_47...region001	2127	MAG	Ice
filter1_11_c00039_NODE_55...region001	2711	MAG	Ice
filter1_11_c00061_NODE_10...region001	2622	MAG	Ice
filter1_12_c00024_NODE_81...region001	2732	MAG	Ice
filter1_12_c00088_NODE_17...region001	2624	MAG	Ice
filter1_12_c00177_NODE_30...region001	2625	MAG	Ice
filter1_12_c00197_NODE_32...region001	2626	MAG	Ice
filter1_12_c00213_NODE_35...region001	2627	MAG	Ice
filter1_12_c00221_NODE_37...region001	2013	MAG	Ice
filter1_12_c00251_NODE_49...region001	2629	MAG	Ice
filter1_12_c00305_NODE_68...region001	2630	MAG	Ice
filter1_2_c00058_NODE_10...region001	2717	MAG	Ice
filter1_2_c00067_NODE_11...region001	2713	MAG	Ice
filter1_2_c00070_NODE_11...region001	2690	MAG	Ice
filter1_2_c00086_NODE_13...region001	2636	MAG	Ice
filter1_2_c00122_NODE_20...region001	2715	MAG	Ice
filter1_2_c00282_NODE_10...region001	2638	MAG	Ice
filter1_3_c00048_NODE_16...region001	2673	MAG	Ice
filter1_3_c00091_NODE_26...region001	2674	MAG	Ice
filter1_3_c00094_NODE_27...region001	2675	MAG	Ice
filter1_3_c00164_NODE_51...region001	2676	MAG	Ice
filter1_3_c00245_NODE_11...region001	2677	MAG	Ice
filter1_4_c00034_NODE_11...region001	2456	MAG	Ice
filter1_4_c00047_NODE_14...region001	2679	MAG	Ice
filter1_4_c00115_NODE_28...region001	2455	MAG	Ice
filter1_5_c00005_NODE_40...region001	2681	MAG	Ice
filter1_5_c00013_NODE_11...region001	2727	MAG	Ice
filter1_5_c00028_NODE_30...region001	2683	MAG	Ice
filter1_5_c00038_NODE_74...region001	2684	MAG	Ice
filter1_5_c00060_NODE_40...region001	2651	MAG	Ice
filter1_6_c00002_NODE_3_...region001	2686	MAG	Ice
filter1_6_c00029_NODE_40...region001	2687	MAG	Ice
filter1_7_c00007_NODE_58...region001	2654	MAG	Ice
filter1_7_c00009_NODE_75...region001	2303	MAG	Ice
filter1_7_c00014_NODE_14...region001	2660	MAG	Ice
filter1_7_c00016_NODE_16...region001	2748	MAG	Ice
filter1_7_c00018_NODE_19...region001	2750	MAG	Ice
filter1_7_c00020_NODE_21...region001	2302	MAG	Ice
filter1_7_c00050_NODE_83...region001	2660	MAG	Ice
filter1_7_c00113_NODE_96...region001	2661	MAG	Ice
filter1_8_c00011_NODE_75...region001	2199	MAG	Ice
filter1_8_c00096_NODE_22...region001	2663	MAG	Ice
filter1_8_c00106_NODE_25...region001	2664	MAG	Ice
filter1_8_c00231_NODE_68...region001	2665	MAG	Ice
filter1_8_c00246_NODE_73...region001	2491	MAG	Ice
filter1_9c00001_NODE_92...region001	2667	MAG	Ice
filter1_9c00001_NODE_92...region002	2668	MAG	Ice
filter1_9c00014_NODE_32...region001	2695	MAG	Ice
filter1_9c00016_NODE_35...region001	2670	MAG	Ice
filter1_9c00093_NODE_20...region001	2671	MAG	Ice
filter1_9c00186_NODE_14...region001	2672	MAG	Ice
filter2_1_c00049_NODE_16...region001	2673	MAG	Ice
filter2_1_c00093_NODE_26...region001	2674	MAG	Ice
filter2_1_c00096_NODE_27...region001	2675	MAG	Ice
filter2_1_c00167_NODE_51...region001	2676	MAG	Ice
filter2_1_c00249_NODE_11...region001	2677	MAG	Ice
filter2_2_c00034_NODE_11...region001	2456	MAG	Ice
filter2_2_c00047_NODE_14...region001	2679	MAG	Ice
filter2_2_c00115_NODE_28...region001	2455	MAG	Ice
filter2_3_c00005_NODE_40...region001	2681	MAG	Ice
filter2_3_c00013_NODE_11...region001	2727	MAG	Ice
filter2_3_c00028_NODE_30...region001	2683	MAG	Ice
filter2_3_c00038_NODE_74...region001	2684	MAG	Ice
filter2_3_c00060_NODE_40...region001	2651	MAG	Ice
filter2_4_c00002_NODE_3_...region001	2686	MAG	Ice
filter2_4_c00029_NODE_40...region001	2687	MAG	Ice
filter2_5_c00058_NODE_10...region001	2717	MAG	Ice
filter2_5_c00067_NODE_11...region001	2713	MAG	Ice
filter2_5_c00070_NODE_11...region001	2690	MAG	Ice
filter2_5_c00086_NODE_13...region001	2636	MAG	Ice
filter2_5_c00122_NODE_20...region001	2715	MAG	Ice
filter2_5_c00282_NODE_10...region001	2638	MAG	Ice
filter2_6_c00001_NODE_92...region001	2667	MAG	Ice
filter2_6_c00013_NODE_32...region001	2695	MAG	Ice
filter2_6_c00015_NODE_35...region001	2670	MAG	Ice
filter2_6_c00092_NODE_20...region001	2671	MAG	Ice
filter2_6_c00184_NODE_14...region001	2672	MAG	Ice
filter2_7_c00005_NODE_10...region001	2613	MAG	Ice
filter2_7_c00026_NODE_30...region001	2614	MAG	Ice
filter2_7_c00034_NODE_42...region001	2615	MAG	Ice
filter2_7_c00047_NODE_56...region001	2702	MAG	Ice
filter2_7_c00056_NODE_60...region001	2266	MAG	Ice
filter2_7_c00146_NODE_22...region001	2759	MAG	Ice
filter2_8_c00016_NODE_20...region001	2710	MAG	Ice
filter2_8_c00034_NODE_47...region001	2127	MAG	Ice
filter2_8_c00038_NODE_55...region001	2711	MAG	Ice
filter2_8_c00063_NODE_10...region001	2622	MAG	Ice
filter3_1_c00009_NODE_59...region001	2681	MAG	Ice
filter3_1_c00018_NODE_18...region001	2726	MAG	Ice
filter3_1_c00019_NODE_24...region001	2727	MAG	Ice
filter3_1_c00021_NODE_28...region001	2683	MAG	Ice
filter3_1_c00037_NODE_71...region001	2684	MAG	Ice
filter3_10_c00034_NODE_46...region001	2127	MAG	Ice
filter3_10_c00038_NODE_50...region001	2710	MAG	Ice
filter3_10_c00042_NODE_54...region001	2711	MAG	Ice
filter3_10_c00057_NODE_92...region001	2622	MAG	Ice
filter3_11_c00070_NODE_11...region001	2713	MAG	Ice
filter3_11_c00071_NODE_11...region001	2690	MAG	Ice
filter3_11_c00084_NODE_12...region001	2715	MAG	Ice
filter3_11_c00129_NODE_19...region001	2636	MAG	Ice
filter3_11_c00144_NODE_22...region001	2717	MAG	Ice
filter3_11_c00294_NODE_14...region001	2638	MAG	Ice
filter3_12_c00005_NODE_20...region001	2668	MAG	Ice
filter3_12_c00006_NODE_21...region001	2695	MAG	Ice
filter3_12_c00044_NODE_69...region001	2670	MAG	Ice
filter3_12_c00059_NODE_10...region001	2722	MAG	Ice
filter3_12_c00081_NODE_14...region001	2670	MAG	Ice
filter3_12_c00093_NODE_19...region001	2671	MAG	Ice
filter3_2_c00034_NODE_88...region001	2730	MAG	Ice
filter3_2_c00044_NODE_10...region001	2731	MAG	Ice
filter3_2_c00045_NODE_10...region001	2732	MAG	Ice
filter3_2_c00129_NODE_20...region001	2627	MAG	Ice
filter3_2_c00157_NODE_24...region001	2013	MAG	Ice
filter3_2_c00270_NODE_53...region001	2630	MAG	Ice
filter3_2_c00363_NODE_11...region001	2736	MAG	Ice
filter3_2_c00386_NODE_12...region001	2737	MAG	Ice
filter3_2_c00464_NODE_24...region001	2738	MAG	Ice
filter3_3_c00021_NODE_10...region001	2679	MAG	Ice
filter3_3_c00108_NODE_25...region001	2456	MAG	Ice
filter3_3_c00335_NODE_13...region001	2741	MAG	Ice
filter3_4_c00245_NODE_95...region001	2742	MAG	Ice
filter3_4_c00302_NODE_14...region001	2743	MAG	Ice
filter3_4_c00381_NODE_27...region001	2744	MAG	Ice
filter3_5_c00005_NODE_63...region001	2303	MAG	Ice
filter3_5_c00013_NODE_15...region001	2654	MAG	Ice
filter3_5_c00017_NODE_17...region001	2660	MAG	Ice
filter3_5_c00026_NODE_34...region001	2748	MAG	Ice
filter3_5_c00040_NODE_59...region001	2302	MAG	Ice
filter3_5_c00062_NODE_11...region001	2750	MAG	Ice
filter3_5_c00120_NODE_86...region001	2661	MAG	Ice
filter3_6_c00023_NODE_43...region001	2541	MAG	Ice
filter3_6_c00057_NODE_16...region001	2542	MAG	Ice
filter3_7_c00016_NODE_18...region001	2613	MAG	Ice
filter3_7_c00024_NODE_25...region001	2615	MAG	Ice
filter3_7_c00035_NODE_34...region001	2614	MAG	Ice
filter3_7_c00048_NODE_45...region001	2266	MAG	Ice
filter3_7_c00057_NODE_58...region001	2702	MAG	Ice
filter3_7_c00133_NODE_20...region001	2759	MAG	Ice
filter3_8_c00010_NODE_98...region001	2687	MAG	Ice
filter3_8_c00023_NODE_30...region001	2686	MAG	Ice
filter3_9_c00009_NODE_10...region001	2674	MAG	Ice
filter3_9_c00040_NODE_18...region001	2673	MAG	Ice
filter3_9_c00086_NODE_29...region001	2675	MAG	Ice
filter3_9_c00166_NODE_47...region001	2676	MAG	Ice
filter3_9_c00425_NODE_46...region001	2677	MAG	Ice
MH10.region001	55	Isolate	Ice
MH10.region002	2081	Isolate	Ice
MH10.region003	56	Isolate	Ice
MH10.region004	54	Isolate	Ice
MH10.region005	2044	Isolate	Ice
MH10.region006	52	Isolate	Ice
MH10.region007	2086	Isolate	Ice
MH10.region008	58	Isolate	Ice
MH9.2.region001	32	Isolate	Ice
MH9.2.region002	2089	Isolate	Ice
MH9.2.region003	2090	Isolate	Ice
MH9.2.region004	1983	Isolate	Ice
MH9.2.region005	29	Isolate	Ice
MH9.2.region006	55	Isolate	Ice
MH9.2.region007	58	Isolate	Ice
MH9.2.region008	52	Isolate	Ice
MH9.2.region009	2044	Isolate	Ice
MH9.3.region001	2097	Isolate	Ice
MH9.3.region002	2098	Isolate	Ice
MH9.3.region003	2115	Isolate	Ice
MH9.3.region004	2114	Isolate	Ice
MH9.3.region005	2101	Isolate	Ice
MH9.3.region006	2077	Isolate	Ice
MH9.3.region007	2111	Isolate	Ice
MH9.3.region008	2045	Isolate	Ice
MH9.3.region009	2105	Isolate	Ice
MH9.3.region010	2109	Isolate	Ice
MH9.3.region011	2046	Isolate	Ice
RTB3.region001	2046	Isolate	Biofilm
RTB3.region002	2109	Isolate	Biofilm
RTB3.region003	2110	Isolate	Biofilm
RTB3.region004	2111	Isolate	Biofilm
RTB3.region005	2112	Isolate	Biofilm
RTB3.region006	2113	Isolate	Biofilm
RTB3.region007	2114	Isolate	Biofilm
RTB3.region008	2115	Isolate	Biofilm
RTB3.region009	2098	Isolate	Biofilm
RTB3.region010	2097	Isolate	Biofilm
RTI4.region001	54	Isolate	Ice
RTI4.region002	2120	Isolate	Ice
RTI4.region003	2121	Isolate	Ice
RTI4.region004	2122	Isolate	Ice
RTI4.region005	2123	Isolate	Ice
RTI4.region006	2124	Isolate	Ice
RTI4.region007	2125	Isolate	Ice

## Sheet: TYGS ID
genome	TYGS sp	DDH warning	GC warning	validly pub name
cryoconite2_17	Paenibacillus wulumuqiensis	yes	yes	yes									Column1	genus	Column2	Column3
cryoconite2_4	Acidicapsa acidisoli	yes	yes	yes
cryoconite2_16	Parahaliea maris	yes	yes	yes
cryoconite3_2	Parahaliea maris	yes	yes	yes
RTI3	Subtercola vilae	yes	no	yes
10B4	Sphingomonas glacialis	no	no	yes
biofilm_12	Sphingomonas psychrolutea	no	no	yes
cryoconite1_12	Roseomonas gilardii	yes	yes	yes
cryoconite1_17	Roseomonas gilardii	yes	yes	yes
10S3	Cryobacterium glucosi sp. nov.	no	no	no
CCI3.1	Pseudomonas psychrophila	no	no	yes									cryoconite1_16	CAHJWT01	sp.	CAHJWT01 sp.
CCI1.1	Pseudomonas paracamis	no	no	yes									cryoconite2_27	CAHJWT01	sp.	CAHJWT01 sp.
CCC4.1	Pseudomonas bubulae	no	no	yes									cryoconite3_16	CAHJWT01	sp.	CAHJWT01 sp.
10C2	Cryobacterium glucosi sp. nov.	no	no	no									filter1_3	CAHJWT01	sp.	CAHJWT01 sp.
10C3	Cryobacterium glucosi sp. nov.	no	no	no									filter2_1	CAHJWT01	sp.	CAHJWT01 sp.
													filter1_10	CAIMXF01	sp.	CAIMXF01 sp.
													filter2_7	CAIMXF01	sp.	CAIMXF01 sp.
													filter3_7	CAIMXF01	sp.	CAIMXF01 sp.
													cryoconite2_28	CAITOL01	sp.	CAITOL01 sp.
													cryoconite3_11	CAITOL01	sp.	CAITOL01 sp.
													5B3	Cryobacterium	sp.	Cryobacterium sp.
top20													CCI2.3	Glaciimonas	sp.	Glaciimonas sp.
													5I1	Herbaspirillum	sp.	Herbaspirillum sp.
													CCC3.4	Herbaspirillum	sp.	Herbaspirillum sp.
													RTI4	Herbaspirillum	sp.	Herbaspirillum sp.
													cryoconite2_3	JAFAZD01	sp.	JAFAZD01 sp.
													filter2_2	JAFAZD01	sp.	JAFAZD01 sp.
													cryoconite1_31	Lacisediminihabitans	sp.	Lacisediminihabitans sp.
													cryoconite3_3	Lacisediminihabitans	sp.	Lacisediminihabitans sp.
													cryoconite2_10	Novosphingobium	sp.	Novosphingobium sp.
													filter1_8	Novosphingobium	sp.	Novosphingobium sp.
													biofilm_8	Paucibacter_A	sp.	Paucibacter_A sp.
													10S4	Pseudomonas	sp.	Pseudomonas sp.
													5C2	Pseudomonas	sp.	Pseudomonas sp.
													AB6	Pseudomonas	sp.	Pseudomonas sp.
													AH2	Pseudomonas	sp.	Pseudomonas sp.
													Bout1	Pseudomonas	sp.	Pseudomonas sp.
													CCC2.4	Pseudomonas	sp.	Pseudomonas sp.
													CCI4.2	Pseudomonas	sp.	Pseudomonas sp.
													DC1.2	Pseudomonas	sp.	Pseudomonas sp.
													FG1	Pseudomonas	sp.	Pseudomonas sp.
													MH10	Pseudomonas	sp.	Pseudomonas sp.
													MH9.2	Pseudomonas	sp.	Pseudomonas sp.
													RTB3	Pseudomonas	sp.	Pseudomonas sp.
													cryoconite1_2	Rhizobacter	sp.	Rhizobacter sp.
													cryoconite1_26	Rhizobacter	sp.	Rhizobacter sp.
													cryoconite2_13	Schlegelella	sp.	Schlegelella sp.
													cryoconite2_8	Schlegelella	sp.	Schlegelella sp.
													cryoconite3_26	Schlegelella	sp.	Schlegelella sp.
													cryoconite3_28	Schlegelella	sp.	Schlegelella sp.
													filter1_12	Undibacterium	sp.	Undibacterium sp.
													filter3_2	Undibacterium	sp.	Undibacterium sp.
													cryoconite1_21	f__Capsulimonadaceae	sp.
													filter1_4	f__Capsulimonadaceae	sp.
													filter3_3	f__Capsulimonadaceae	sp.
													filter3_9	f__Sphingomonadaceae	sp.

## Sheet: MIBIG
FAM	mibig	genome		ref	link
449	BGC0000410.1	CCI1.1.region.001	pseudomonine	https://journals.asm.org/doi/10.1128/JB.183.6.1909-1920.2001?url_ver=Z39.88-2003&rfr_id=ori:rid:crossref.org&rfr_dat=cr_pub%20%200pubmed	https://mibig.secondarymetabolites.org/repository/BGC0000410/index.html#r1c1
1404	BGC0001437.1	DC1.2.region005	obafluorin	https://www.nature.com/articles/nchembio.2374	https://mibig.secondarymetabolites.org/repository/BGC0001437/index.html#r1c1												Column1
1404	BGC0001710.1	DC1.2.region005	obafluorin	RETIRED DUPLICATE													10S4.region010
2078	BGC0000413.1	10S4.region010	pyoverdine	https://journals.asm.org/doi/10.1128/JB.181.13.4118-4124.1999?url_ver=Z39.88-2003&rfr_id=ori:rid:crossref.org&rfr_dat=cr_pub%20%200pubmed	https://mibig.secondarymetabolites.org/repository/BGC0000413/index.html#r1c1												Bout1.region009
2078	BGC0000413.1	Bout1.region009															CCI1.1.region.001
2078	BGC0000413.1	CCI1.1.region009															CCI1.1.region009
2078	BGC0000413.1	DC1.2.region007															DC1.2.region005
2078	BGC0000413.1	FG1.region014															DC1.2.region005
2111	BGC0000413.1	MH9.3.region007															DC1.2.region007
2111	BGC0000413.1	RTB3.region004															FG1.region014
																	MH9.3.region007
																	RTB3.region004

[truncated: 2 more sheets: clans, pivot tables]
